# Supplementary material for: Protein Composition of Mycobacterium smegmatis Differs Significantly Between Active Cells and Dormant Cells With Ovoid Morphology
Source: Front Microbiol. 2018 Sep 4;9:2083. doi: 10.3389/fmicb.2018.02083 (PMC6131537; doi:10.3389/fmicb.2018.02083)
Supplement: TABLE S1 — The proteins found in cytosol and membrane fractions of active and dormant M. smegmatis cells. Active cells were harvested from early stationary phase; dormant cells were obtained after gradual acidification in stationary phase followed by 1 month storage at room temperature. 2D electrophoresis and protein analysis for cytosol and membrane (CHAPS and SDS extracts) were performed as described in M&M. Density estimation of each protein spot was performed in two technical replicates of the pooled samples obtained from four independent biological replicates for active and dormant bacteria. The average results are shown. The relative error for density values of each spot did not exceed 5%. In the columns marked as (∗), proteins were ranged according to their spot density from highest (1) to lowest (154 for active and 151 for dormant cells) representation in the proteome. Proteins were virtually absent in the proteome marked as “200.” If a protein with particular accession number is found in several spots, the corresponding rank was assigned for a spot with maximum density. If one spot contained several different proteins, the overall spot density was distributed proportionally between proteins. The proteins with the score three times less than the protein with maximum score in the spot were not ranked and marked as ND. [file Table_1.XLSX]

## Sheet: absolute rank by density
Sample	Active or dormant cells	Fraction	Density	Coverage	Score	Mass Values Matched	Gene Name	Rank*(Active)	Rank*(Dormant)	Protein name	Isoelectric Point	Molecular Mass	Orthologs	Tuberculist Function	Tuberculist Product	Tuberculist Functional Category	Essentiality
510	dormant	cytoplasm	24.8	0.87	262	19	MSMEG_0002	200	41	6-phosphogluconate dehydrogenase, decarboxylating	4.6264	31536.6	Rv1122	Involved in hexose monophosphate shunt (pentose phosphate pathway). [catalytic activity: 6-phospho-D-gluconate + NADP+ = D-ribulose 5-phosphate + CO2 + NADPH]	Probable 6-phosphogluconate dehydrogenase, decarboxylating Gnd2	intermediary metabolism and respiration	essential
479	dormant	cytoplasm	ND	0.47	119	28	MSMEG_0006	200	ND	DNA gyrase, A subunit	5.0199	93183	Rv0006	DNA gyrase negatively supercoils closed circular double-stranded DNA in an ATP-dependent manner and also catalyzes the interconversion of other topological isomers of double-stranded DNA rings, including catenanes and knotted rings [catalytic activity: ATP-dependent breakage, passage and rejoining of double-stranded DNA].	DNA gyrase (subunit A) GyrA (DNA topoisomerase (ATP-hydrolysing)) (DNA topoisomerase II) (type II DNA topoisomerase)	information pathways	essential
326	active	cytoplasm	424.4	0.97	238	16	MSMEG_0024	3	24	peptidyl-prolyl cis-trans isomerase B	5.5316	18725.7	Rv0009	PPIases accelerate the folding of proteins [catalytic activity: cis-trans isomerization of proline imidic peptide bonds in oligopeptides].	Probable iron-regulated peptidyl-prolyl cis-trans isomerase A PpiA (PPIase A) (rotamase A)	information pathways	non-essential
533	dormant	cytoplasm	43.5	0.92	200	12	MSMEG_0024
1736	dormant	chaps-membrane	3.9	0.72	168	12	MSMEG_0024
1514	dormant	chaps-membrane	14.6	0.73	335	33	MSMEG_0028	200	96	serine-threonine protein kinase	4.956	66317.6	Rv0014c	Involved in signal transduction (via phosphorylation). Thought to regulate cell division/differentiation. Can phosphorylate the peptide substrate myelin basic protein (MBP) [catalytic activity: ATP + a protein = ADP + a phosphoprotein].	Transmembrane serine/threonine-protein kinase B PknB (protein kinase B) (STPK B)	regulatory proteins	essential
1737	dormant	chaps-membrane	1.6	0.75	164	12	MSMEG_0029	200	136	anthranilate synthase component 2	5.7215	23578.7	Rv0013	Possibly involved in biosynthesis of tryptophan (at the first step). Supposed tetramer of two components I and two components II: component I (Rv1609|trpE) catalyzes the formation of anthranilate using ammonia rather than glutamine, whereas component II (Rv0013|trpG) provides glutamine amidotransferase activity. Possibly participates in the tryptophan-dependent indole-3-acetic acid production [ca…	Possible anthranilate synthase component II TrpG (glutamine amidotransferase)	intermediary metabolism and respiration	essential
284	active	cytoplasm	68.2	0.54	169	14	MSMEG_0035	45	80	FHA domain protein	4.5377	52025.7	Rv0020c	Signal transduction	Conserved protein with FHA domain, FhaA	regulatory proteins	non-essential
1571	active	sds-membrane	2.8	0.43	87	9	MSMEG_0035
444	dormant	cytoplasm	11.7	0.65	237	17	MSMEG_0035
1524	dormant	chaps-membrane	4	0.62	84	12	MSMEG_0035
277	active	cytoplasm	8.9	0.51	198	21	MSMEG_0076	120	200	antigen MTB48	4.3443	52119.7	Rv3881c	Function unknown. Is a proteolytic substrate of MYCP1|Rv3883c.	Secreted ESX-1 substrate protein B, EspB. Conserved alanine and glycine rich protein	cell wall and cell processes	non-essential
1627	dormant	sds-membrane	ND	0.38	55	10	MSMEG_0097	200	ND	oxidoreductase, zinc-binding dehydrogenase family protein	4.5006	32573.3	Rv0149	Possibly binds NADP and acts through a one-electron transfer process. Quinones are supposed to be the best substrates. May act in the detoxification of xenobiotics [catalytic activity: NADPH + quinone = NADP+ + semiquinone]	Possible quinone oxidoreductase (NADPH:quinone oxidoreductase) (zeta-crystallin)	intermediary metabolism and respiration	non-essential
564	dormant	cytoplasm	0.3	0.49	123	14	MSMEG_0108	200	154	acyl-CoA dehydrogenase	5.2745	40480.6
1283	active	chaps-membrane	60.6	0.65	162	14	MSMEG_0114	34	30	extracellular solute-binding protein, family protein 3	4.25	35982.3
1284	active	chaps-membrane	11.8	0.86	194	21	MSMEG_0114
1346	dormant	chaps-membrane	87.5	0.86	226	20	MSMEG_0114
1650	dormant	sds-membrane	0.8	0.53	118	17	MSMEG_0127	200	67	oxidoreductase, zinc-binding dehydrogenase family protein	4.969	37357.6	Rv0162c	Dehydrogeneses a alcohol (OXIDO-reduction) [catalytic activity: an alcohol + NAD+ = an aldehyde or ketone + NADH].	Probable zinc-type alcohol dehydrogenase (E subunit) AdhE1	intermediary metabolism and respiration	non-essential
1649	dormant	sds-membrane	0.7	0.62	121	15	MSMEG_0127
399	active	cytoplasm	11.2	0.53	94	7	MSMEG_0194	108	200	serine esterase, cutinase family protein	4.1894	24061
1300	active	chaps-membrane	33	0.62	147	14	MSMEG_0214	54	129	L-sorbosone dehydrogenase	4.2252	44550.5
1571	active	sds-membrane	2.8	0.44	87	9	MSMEG_0214
1524	dormant	chaps-membrane	4	0.63	144	17	MSMEG_0214
329	active	cytoplasm	70.7	0.91	323	22	MSMEG_0216	43	104	3-hydroxyacyl-CoA dehydrogenase	4.9549	27025.8
501	dormant	cytoplasm	6.8	0.7	165	16	MSMEG_0216
502	dormant	cytoplasm	5.9	0.48	58	6	MSMEG_0216
1735	dormant	chaps-membrane	5.9	0.41	69	8	MSMEG_0216
1616	active	sds-membrane	101.2	0.7	194	17	MSMEG_0220	12	200	monoglyceride lipase	7.1639	29882.1	Rv0183	Function unknown; probably involved in cellular metabolism.	Possible lysophospholipase	intermediary metabolism and respiration	non-essential
1504	active	chaps-membrane	75.1	0.87	367	26	MSMEG_0220
1615	active	sds-membrane	13.5	0.78	225	21	MSMEG_0220
376	active	cytoplasm	35.1	0.72	95	9	MSMEG_0224	63	200	O-methyltransferase MdmC	4.6123	23136.3	Rv0187	Thought to be involved in transfer of methyl group.	Probable O-methyltransferase	intermediary metabolism and respiration	non-essential
434	dormant	cytoplasm	40.5	0.79	421	58	MSMEG_0234	200	28	metallopeptidase	4.5954	74129.6	Rv0198c	Function unknown; hydrolyzes peptides and/or proteins.	Probable zinc metalloprotease Zmp1	intermediary metabolism and respiration	non-essential
485	dormant	cytoplasm	ND	0.43	128	25	MSMEG_0234
1298	active	chaps-membrane	13.3	0.34	124	10	MSMEG_0247	92	200	secreted peptidase	4.4248	42394.8
433	dormant	cytoplasm	27.6	0.58	172	26	MSMEG_0255	200	37	phosphoenolpyruvate carboxykinase	4.587	67296.7	Rv0211	Rate-limiting gluconeogenic enzyme [catalytic activity: GTP + oxaloacetate = GDP + phosphoenolpyruvate + CO2].	Probable iron-regulated phosphoenolpyruvate carboxykinase [GTP] PckA (phosphoenolpyruvate carboxylase) (PEPCK)(pep carboxykinase)	intermediary metabolism and respiration	essential
368	active	cytoplasm	57.5	0.77	121	13	MSMEG_0269	50	200	3-oxoacyl-[acyl-carrier-protein] reductase	4.5082	26785.1
442	dormant	cytoplasm	ND	0.5	65	13	MSMEG_0301	200	ND	oxidoreductase, FAD-binding	4.5811	47138.8
412	active	cytoplasm	4.7	0.52	97	9	MSMEG_0312	138	128	2-dehydro-3-deoxyphosphogluconate aldolase/4-hydroxy-2-oxoglutarate aldolase	4.5739	21495.6
577	dormant	cytoplasm	3.4	0.63	137	7	MSMEG_0312
1572	active	sds-membrane	47.2	0.75	286	30	MSMEG_0317	26	89	conserved hypothetical protein	4.2929	43259.4	Rv0227c	Unknown	Probable conserved membrane protein	cell wall and cell processes	essential
1571	active	sds-membrane	2.8	0.62	112	15	MSMEG_0317
1526	dormant	chaps-membrane	16.5	0.77	380	35	MSMEG_0317
1525	dormant	chaps-membrane	3.2	0.56	112	16	MSMEG_0317
1308	active	chaps-membrane	13.6	0.62	196	25	MSMEG_0365	90	200	conserved hypothetical protein	4.66	66276.6
1510	active	chaps-membrane	10.5	0.44	153	12	MSMEG_0371	101	37	MaoC like domain protein	9.3072	30825.3	Rv0241c	Involved in fatty acid synthesis type II (fas-II)	Probable 3-hydroxyacyl-thioester dehydratase HtdX	intermediary metabolism and respiration	non-essential
1387	dormant	chaps-membrane	77.6	0.6	275	17	MSMEG_0371
1268	active	chaps-membrane	414.7	0.86	228	28	MSMEG_0372	5	2	oxidoreductase, short chain dehydrogenase/reductase family protein	5.5185	46498.8	Rv0242c	Involved in the fatty acid biosynthesis pathway (first reduction step) [catalytic activity: (3R)-3-hydroxyacyl-[acyl-carrier protein] + NADP+ = 3-oxoacyl-[acyl-carrier protein] + NADPH].	Probable 3-oxoacyl-[acyl-carrier protein] reductase FabG4 (3-ketoacyl-acyl carrier protein reductase)	lipid metabolism	non-essential
1592	active	sds-membrane	27.2	0.44	101	14	MSMEG_0372
307	active	cytoplasm	19.6	0.88	411	35	MSMEG_0372
1344	dormant	chaps-membrane	596.5	0.9	401	38	MSMEG_0372
1356	dormant	chaps-membrane	59.3	0.6	168	21	MSMEG_0372
1552	dormant	chaps-membrane	15.7	0.43	94	15	MSMEG_0372
1551	dormant	chaps-membrane	11.1	0.67	164	23	MSMEG_0372
1553	dormant	chaps-membrane	10	0.49	76	18	MSMEG_0372
1733	dormant	chaps-membrane	1	0.41	73	13	MSMEG_0372
1328	active	chaps-membrane	90.3	0.63	195	23	MSMEG_0373	23	6	3-ketoacyl-CoA thiolase	6.5248	45233.2	Rv0243	Function unknown, but involved in lipid degradation [catalytic activity: acyl-CoA + acetyl-CoA = CoA + 3-oxoacyl-CoA].	Probable acetyl-CoA acyltransferase FadA2 (3-ketoacyl-CoA thiolase) (beta-ketothiolase)	lipid metabolism	non-essential
1332	dormant	chaps-membrane	328.1	0.68	388	29	MSMEG_0373
1333	dormant	chaps-membrane	63.6	0.74	394	29	MSMEG_0373
1456	dormant	sds-membrane	1.6	0.37	77	14	MSMEG_0373
1616	active	sds-membrane	101.2	0.3	78	9	MSMEG_0387	12	200	Rmt2 protein	5.7713	28048.7
1505	active	chaps-membrane	18.4	0.45	66	9	MSMEG_0387
1615	active	sds-membrane	13.5	0.64	160	16	MSMEG_0387
1719	active	chaps-membrane	18	0.56	147	14	MSMEG_0388	70	200	Macrocin-O-methyltransferase	5.1579	26989.8
1719	active	chaps-membrane	18	0.56	145	14	MSMEG_0388
1596	active	sds-membrane	11.2	0.68	127	16	MSMEG_0388
413	active	cytoplasm	110.5	0.61	102	12	MSMEG_0422	28	108	transferase	4.4519	26693
581	dormant	cytoplasm	6.4	0.89	144	17	MSMEG_0422
580	dormant	cytoplasm	4.1	0.83	187	17	MSMEG_0422
1468	active	chaps-membrane	3.1	0.79	228	16	MSMEG_0438	122	200	Periplasmic binding protein	4.3354	33658.2	Rv0265c	Thought to be involved in iron transport across the membrane (import).	Probable periplasmic iron-transport lipoprotein	cell wall and cell processes	non-essential
1536	dormant	chaps-membrane	ND	0.68	48	9	MSMEG_0441	200	ND	conserved hypothetical protein, putative	4.2685	26511.7
400	active	cytoplasm	25.9	0.87	264	19	MSMEG_0464	74	200	phosphomethylpyrimidine kinase	4.5789	27975.6
1275	active	chaps-membrane	240.4	0.6	146	16	MSMEG_0505	11	200	probable sugar ABC transporter, substrate-binding protein, putative	4.1782	48110.5
563	dormant	cytoplasm	1.3	0.49	126	18	MSMEG_0531	200	144	putative acyl-CoA dehydrogenase	5.3382	43892.6
412	active	cytoplasm	4.7	0.78	150	12	MSMEG_0536	138	200	intracellular protease, PfpI family protein	4.584	20037.4
1611	active	sds-membrane	71.5	0.54	106	7	MSMEG_0539	17	200	transcriptional regulator, Crp/Fnr family protein	10.1848	24858.4
1612	active	sds-membrane	20.9	0.45	60	7	MSMEG_0539
1282	active	chaps-membrane	217.6	0.78	341	25	MSMEG_0550	12	200	sulfonate binding protein	4.3529	34503.5
1606	active	sds-membrane	4.3	0.78	257	25	MSMEG_0550
1597	active	sds-membrane	7.5	0.18	69	5	MSMEG_0551	80	200	ABC nitrate/sulfonate/bicarbonate transporter, ATPase subunit	4.926	28225.2
579	dormant	cytoplasm	2.5	0.61	142	12	MSMEG_0629	200	134	trans-aconitate 2-methyltransferase	4.8586	28504	Rv0294	Possibly catalyzes the S-adenosylmethionine monomethyl esterification of trans-aconitate at high affinity and of cis-aconitate, isocitrate, and citrate at lower velocities and affinities.	Probable trans-aconitate methyltransferase Tam	intermediary metabolism and respiration	non-essential
1617	active	sds-membrane	34.6	0.81	282	27	MSMEG_0639	35	19	oligopeptide transport ATP-binding protein AppF	6.9919	36981.3
1710	active	chaps-membrane	9.9	0.58	171	16	MSMEG_0639
1447	dormant	sds-membrane	29.9	0.8	392	26	MSMEG_0639
1645	dormant	sds-membrane	ND	0.38	48	8	MSMEG_0639
1580	active	sds-membrane	6.5	0.68	157	19	MSMEG_0640	83	50	oligopeptide transport ATP-binding protein OppD	4.8358	36057.9
1570	dormant	chaps-membrane	46.4	0.46	94	11	MSMEG_0640
1272	active	chaps-membrane	332.3	0.68	457	50	MSMEG_0643	7	1	extracellular solute-binding protein, family protein 5, putative	4.3091	60560.2
1389	active	sds-membrane	101.7	0.51	284	27	MSMEG_0643
1273	active	chaps-membrane	26.1	0.43	137	17	MSMEG_0643
281	active	cytoplasm	23.6	0.59	275	26	MSMEG_0643
1329	dormant	chaps-membrane	1255.5	0.68	436	52	MSMEG_0643
1725	dormant	chaps-membrane	26.8	0.47	146	16	MSMEG_0643
437	dormant	cytoplasm	22.5	0.54	349	29	MSMEG_0643
1623	dormant	sds-membrane	14.5	0.7	459	53	MSMEG_0643
1726	dormant	chaps-membrane	4.4	0.26	124	12	MSMEG_0643
1523	dormant	chaps-membrane	4.3	0.44	110	19	MSMEG_0643
1524	dormant	chaps-membrane	4	0.36	61	11	MSMEG_0643
1525	dormant	chaps-membrane	3.2	0.37	61	12	MSMEG_0643
1526	dormant	chaps-membrane	ND	0.36	61	11	MSMEG_0643
405	active	cytoplasm	38.6	0.96	185	10	MSMEG_0683	58	200	conserved hypothetical protein	4.0925	12743.9	Rv0333	Unknown	Unknown protein	conserved hypotheticals	non-essential
271	active	cytoplasm	4.2	0.55	184	15	MSMEG_0692	140	200	conserved hypothetical protein	4.0037	59554
1460	active	chaps-membrane	ND	0.44	80	13	MSMEG_0692
368	active	cytoplasm	57.5	0.98	278	28	MSMEG_0702	50	16	monooxygenase	4.5229	33464.8
518	dormant	cytoplasm	68.3	0.87	250	21	MSMEG_0702
578	dormant	cytoplasm	6.1	0.55	112	10	MSMEG_0702
1385	dormant	chaps-membrane	18.3	0.76	227	17	MSMEG_0703	200	84	conserved hypothetical protein	6.2823	22432.7	Rv1929c	Function unknown	Conserved hypothetical protein	conserved hypotheticals	non-essential
280	active	cytoplasm	238.1	0.72	439	36	MSMEG_0709	13	13	chaperone protein DnaK	4.4583	66646.4	Rv0350	Acts as a chaperone. Involved in induction by stress conditions e.g. heat shock. Possibly has an ATPase activity. Seems to be regulated positively by sigh (Rv3223c product) and negatively by HSPR (Rv0353 product).	Probable chaperone protein DnaK (heat shock protein 70) (heat shock 70 kDa protein) (HSP70)	virulence, detoxification, adaptation	essential
1274	active	chaps-membrane	106.7	0.78	701	51	MSMEG_0709
1390	active	sds-membrane	40.5	0.42	415	33	MSMEG_0709
1330	dormant	chaps-membrane	187.4	0.83	552	45	MSMEG_0709
435	dormant	cytoplasm	87.1	0.68	481	37	MSMEG_0709
1657	dormant	sds-membrane	1.1	0.68	345	34	MSMEG_0709
414	active	cytoplasm	33.3	0.89	141	17	MSMEG_0710	65	200	co-chaperone GrpE	4.2239	23004.9	Rv0351	Stimulates, jointly with DNAJ|Rv0352, the ATPase activity of DNAK|Rv0350. HELPS to release ADP from DNAK thus allowing DNAK to recycle more efficiently. Seems to be regulated negatively by HSPR (Rv0353 product).	Probable GrpE protein (HSP-70 cofactor)	virulence, detoxification, adaptation	essential
416	active	cytoplasm	16.7	0.85	133	16	MSMEG_0717	94	200	aldose 1-epimerase subfamily protein	4.4296	31817.7
1511	dormant	chaps-membrane	11	0.65	443	49	MSMEG_0732	200	53	chaperone ClpB	4.7767	92897.2	Rv0384c	Thought to be an ATPase subunit of an intracellular ATP-dependent protease. Seems to be regulated positively by sigh (Rv3223c product) and negatively by HSPR (Rv0353 product).	Probable endopeptidase ATP binding protein (chain B) ClpB (ClpB protein) (heat shock protein F84.1)	virulence, detoxification, adaptation	essential
1655	dormant	sds-membrane	2.1	0.28	180	22	MSMEG_0732
566	dormant	cytoplasm	1.3	0.65	206	21	MSMEG_0752	200	145	fructose-bisphosphate aldolase, class II	4.7803	36595.3	Rv0363c	Involved in glycolysis (at the sixth step) [catalytic activity: D-fructose 1,6-bisphosphate = glycerone phosphate + D-glyceraldehyde 3-phosphate].	Probable fructose-bisphosphate aldolase Fba	intermediary metabolism and respiration	essential
1497	active	chaps-membrane	11.6	0.74	196	18	MSMEG_0753	98	200	conserved hypothetical protein	4.3735	28975.8	Rv0361	Unknown	Probable conserved membrane protein	cell wall and cell processes	non-essential
531	dormant	cytoplasm	22.2	0.88	110	9	MSMEG_0768	200	47	conserved hypothetical protein	4.5245	14766.2	Rv0390	Function unknown	Conserved protein	conserved hypotheticals	non-essential
1503	active	chaps-membrane	31.5	0.72	246	17	MSMEG_0775	57	200	metallo-beta-lactamase superfamily protein	6.5695	26647	Rv0406c	Function unknown	Beta lactamase like protein	conserved hypotheticals	non-essential
318	active	cytoplasm	13.6	0.89	395	31	MSMEG_0777	85	11	F420-dependent glucose-6-phosphate dehydrogenase	4.9782	37275.3	Rv0407	Catalyzes oxidation of glucose-6-phosphate to 6-phosphogluconolactone using coenzyme F420 (an *-hydroxy-5-deazaflavin derivative) as the electron acceptor.	F420-dependent glucose-6-phosphate dehydrogenase Fgd1	intermediary metabolism and respiration	non-essential
1604	active	sds-membrane	4.6	0.61	90	15	MSMEG_0777
496	dormant	cytoplasm	99.1	0.83	369	27	MSMEG_0777
565	dormant	cytoplasm	1.8	0.72	258	19	MSMEG_0777
330	active	cytoplasm	9.9	0.84	137	16	MSMEG_0789	113	200	thiamine-phosphate pyrophosphorylase	5.1466	23939.2	Rv0414c	Involved in thiamine biosynthesis. Condenses 4-methyl-5-(beta-hydroxyethyl)-thiazole monophosphate (THZ-P) and 4-amino-5-hydroxymethyl pyrimidine pyrophosphate (HMP-pp) to form thiamine monophosphate (TMP) [catalytic activity: 2-methyl-4-amino-5-hydroxymethylpyrimidine diphosphate + 4-4-methyl-5-(2-phosphonooxyethyl)-thiazole = diphosphate + thiamine monophosphate].	Thiamine-phosphate pyrophosphorylase ThiE (TMP pyrophosphorylase) (TMP-PPASE) (thiamine-phosphate synthase)	intermediary metabolism and respiration	essential
1593	active	sds-membrane	21.9	0.86	287	31	MSMEG_0795	51	200	ABC transporter ATP-binding protein	5.6117	32299.7
1508	active	chaps-membrane	8.1	0.36	85	11	MSMEG_0795
1465	active	chaps-membrane	16	0.88	386	36	MSMEG_0806	83	200	hydrolase	4.1896	52898.5	Rv0418	Function unknown; hydrolyzes peptides and/or proteins.	Probable lipoprotein aminopeptidase LpqL	cell wall and cell processes	non-essential
1471	active	chaps-membrane	3.3	0.46	64	7	MSMEG_0832	119	200	peptide deformylase	4.3606	21207.9	Rv0429c	Removes the formyl group from the N-terminal met of newly synthesized proteins [catalytic activity: N-formyl-L-methionine + H2O = formate + L-methionine].	Probable polypeptide deformylase Def (PDF) (formylmethionine deformylase)	information pathways	essential
1399	active	sds-membrane	238.8	0.66	146	8	MSMEG_0835	6	33	copper/zinc superoxide dismutase	4.6643	23213.4	Rv0432	Destroys radicals which are normally produced within the cells and are toxic to biological systems [catalytic activity: 2 superoxide + 2 H+ = O2 + H2O2].	Periplasmic superoxide dismutase [Cu-Zn] SodC	virulence, detoxification, adaptation	non-essential
1285	active	chaps-membrane	66.1	0.66	93	8	MSMEG_0835
1400	active	sds-membrane	50.4	0.34	71	5	MSMEG_0835
1605	active	sds-membrane	ND	0.31	92	4	MSMEG_0835
1607	active	sds-membrane	ND	0.41	45	5	MSMEG_0835
1628	dormant	sds-membrane	5.6	0.34	82	5	MSMEG_0835
1630	dormant	sds-membrane	1.4	0.37	99	7	MSMEG_0835
1335	dormant	chaps-membrane	ND	0.48	64	8	MSMEG_0835
1355	dormant	chaps-membrane	ND	0.37	79	7	MSMEG_0835
279	active	cytoplasm	2.3	0.65	389	34	MSMEG_0858	146	200	cell division control protein Cdc48	4.6267	78120.4	Rv0435c	ATPase; possibly catalyzes the transport of undetermined substrate with hydrolyse of ATP [catalytic activity: ATP + H(2)O + undetermined substrate(in) = ADP + phosphate + undetermined substrate(out)].	Putative conserved ATPase	cell wall and cell processes	non-essential
380	active	cytoplasm	22.9	0.36	177	17	MSMEG_0859	79	86	transcriptional regulator, TetR family protein	5.4903	37054.9
543	dormant	cytoplasm	10.4	0.36	218	20	MSMEG_0859
414	active	cytoplasm	33.3	0.76	124	20	MSMEG_0867	65	200	hydrolase	4.2092	29021.9	Rv1225c	Function unknown	Conserved hypothetical protein	conserved hypotheticalsPrediction based on GO and InterPro: cell wall and cell processes (See Mazandu and Mulder, 2012)	non-essential
1393	active	sds-membrane	262.1	0.78	409	38	MSMEG_0880	4	28	chaperonin GroL	4.5211	56487.1
287	active	cytoplasm	44.1	0.74	343	31	MSMEG_0880
1427	active	sds-membrane	20.9	0.54	111	22	MSMEG_0880
1368	dormant	chaps-membrane	91.9	0.74	363	36	MSMEG_0880
441	dormant	cytoplasm	21.3	0.63	299	25	MSMEG_0880
1658	dormant	sds-membrane	0.9	0.31	55	11	MSMEG_0880
576	dormant	cytoplasm	1.2	0.51	79	7	MSMEG_0887	200	149	conserved hypothetical protein	4.4806	20513.9
1481	active	chaps-membrane	3.7	0.6	203	21	MSMEG_0903	118	43	dihydrolipoamide dehydrogenase	5.4688	49469.4	Rv0462	Involved in energy metabolism. Lipoamide dehydrogenase is the E3 component of pyruvate dehydrogenase and the alpha-ketoacid dehydrogenase complex [catalytic activity: dihydrolipoamide + NAD(+) = lipoamide + NADH]. Also involved in antioxidant defense; LPDC|Rv0462, DLAT|Rv2215, AHPD|Rv2429, and AHPC|Rv2428 constitute an NADH-dependent peroxidase and peroxynitrite reductase that provides protection…	Dihydrolipoamide dehydrogenase LpdC (lipoamide reductase (NADH)) (lipoyl dehydrogenase) (dihydrolipoyl dehydrogenase) (diaphorase)	intermediary metabolism and respiration	essential
1373	dormant	chaps-membrane	59.8	0.92	503	41	MSMEG_0903
1374	dormant	chaps-membrane	28	0.75	253	25	MSMEG_0903
1375	dormant	chaps-membrane	10.1	0.53	97	17	MSMEG_0903
1376	dormant	chaps-membrane	4.9	0.58	130	20	MSMEG_0903
579	dormant	cytoplasm	2.5	0.72	183	16	MSMEG_0912	200	134	3-hydroxybutyryl-CoA dehydrogenase	4.6786	30681.3	Rv0468	Butyrate/butanol-producing pathway [catalytic activity: (S)-3-hydroxybutanoyl-CoA + NADP+ = 3-acetoacetyl-CoA + NADPH]	3-hydroxybutyryl-CoA dehydrogenase FadB2 (beta-hydroxybutyryl-CoA dehydrogenase) (BHBD)	lipid metabolism	non-essential
1598	active	sds-membrane	47.2	0.85	257	33	MSMEG_0913	27	200	methoxy mycolic acid synthase 1	4.6929	33068.6	Rv0469	Involved in mycolic acid modification or synthesis.	Possible mycolic acid synthase UmaA	lipid metabolism	non-essential
1716	active	chaps-membrane	15.1	0.25	87	8	MSMEG_0913
1653	dormant	sds-membrane	7.9	0.46	176	18	MSMEG_0919	200	30	heparin-binding hemagglutinin	8.8097	24561.7	Rv0475	Required for extrapulmonary dissemination. Mediates adherence to epithelial cells by binding to sulfated glycoconjugates present at the surface of these cells; binds heparin, dextran sulfate, fucoidan and chondroitin sulfate. Promotes hemagglutination of erythrocytes of certain host species. Induces mycobacterial aggregation.	Iron-regulated heparin binding hemagglutinin HbhA (adhesin)	cell wall and cell processes	non-essential
1498	active	chaps-membrane	18.7	0.66	201	18	MSMEG_0923	77	200	conserved hypothetical protein	4.7083	32593	Rv0479c	Unknown	Probable conserved membrane protein	cell wall and cell processes	essential
1300	active	chaps-membrane	33	0.58	164	17	MSMEG_0929	54	133	ErfK/YbiS/YcfS/YnhG family protein	4.2252	48058	Rv0483		Probable conserved lipoprotein LprQ	cell wall and cell processes	non-essential
1571	active	sds-membrane	2.8	0.47	116	13	MSMEG_0929
1525	dormant	chaps-membrane	3.2	0.45	76	14	MSMEG_0929
330	active	cytoplasm	9.9	0.69	106	14	MSMEG_0935	113	104	2,3-bisphosphoglycerate-dependent phosphoglycerate mutase	5.05	27299.9	Rv0489	Involved in glycolysis [catalytic activity: 1,3-diphosphoglycerate + 3-phosphoglycerate = 2,3-diphosphoglycerate + 3-phosphoglycerate].	Probable phosphoglycerate mutase 1 Gpm1 (phosphoglyceromutase) (PGAM) (BPG-dependent PGAM)	intermediary metabolism and respiration	essential
501	dormant	cytoplasm	6.8	0.47	59	8	MSMEG_0935
502	dormant	cytoplasm	5.9	0.63	160	16	MSMEG_0935
1735	dormant	chaps-membrane	5.9	0.58	99	11	MSMEG_0935
1594	active	sds-membrane	ND	0.33	50	7	MSMEG_0938	ND	ND	conserved hypothetical protein	5.2333	29869.4	Rv0495c	Function unknown	Conserved hypothetical protein	conserved hypotheticalsPrediction based on GO and InterPro: intermediary metabolism and respiration (See Mazandu and Mulder, 2012)	non-essential
1721	active	chaps-membrane	1.6	0.46	82	10	MSMEG_0949	125	200	HAD-superfamily protein subfamily protein IB hydrolase, TIGR01490	6.053	31352.4	Rv0505c	Removes a phosphate from phosphoserine [catalytic activity: phosphoserine + H2O = serine + phosphate].	Possible phosphoserine phosphatase SerB1 (PSP) (O-phosphoserine phosphohydrolase) (pspase)	intermediary metabolism and respiration
568	dormant	cytoplasm	ND	0.55	86	12	MSMEG_0953	200	ND	porphobilinogen deaminase	4.3855	33259.6	Rv0510	Involved in porphyrin biosynthesis by the C5 pathway (at the fourth step). Tetrapolymerization of the monopyrrole PBG into the hydroxymethylbilane preuroporphyrinogen in several discrete steps [catalytic activity: 4 porphobilinogen + H2O = hydroxymethylbilane + 4 NH3].	Probable porphobilinogen deaminase HemC (PBG) (hydroxymethylbilane synthase) (HMBS) (pre-uroporphyrinogen synthase)	intermediary metabolism and respiration	essential
570	dormant	cytoplasm	1.4	0.53	120	12	MSMEG_0956	200	143	delta-aminolevulinic acid dehydratase	4.5658	34638.1	Rv0512	Involved in porphyrin and heme biosynthesis (at the second step) [catalytic activity: 2 5-aminolevulinate = porphobilinogen + 2 H2O].	Probable delta-aminolevulinic acid dehydratase HemB (porphobilinogen synthase) (ALAD) (ALADH)		essential
1473	active	chaps-membrane	20.5	0.63	224	12	MSMEG_0971	73	52	conserved hypothetical protein	4.5633	23333.5	Rv0526	Possibly acts on thioredoxin	Possible thioredoxin protein (thiol-disulfide interchange protein)	intermediary metabolism and respiration	essential
1380	dormant	chaps-membrane	44.1	0.72	221	18	MSMEG_0971
1711	active	chaps-membrane	129.1	0.52	208	18	MSMEG_1028	16	200	geranylgeranyl reductase	9.704	43095
309	active	cytoplasm	91.5	0.77	113	17	MSMEG_1037	33	70	alcohol dehydrogenase, zinc-containing	4.8653	37200.2
491	dormant	cytoplasm	14.3	0.71	107	15	MSMEG_1037
494	dormant	cytoplasm	5.1	0.43	64	9	MSMEG_1037
490	dormant	cytoplasm	ND	0.55	67	13	MSMEG_1037
1576	active	sds-membrane	24.8	0.72	264	19	MSMEG_1039	49	111	Periplasmic binding protein	4.1945	36902.9
1293	active	chaps-membrane	24.3	0.81	197	19	MSMEG_1039
1530	dormant	chaps-membrane	10.3	0.81	144	18	MSMEG_1039
1598	active	sds-membrane	ND	0.54	57	10	MSMEG_1046	ND	ND	ABC-type molybdenum transport system, ATPase component	4.8049	30657.5
423	active	cytoplasm	10.3	0.86	191	17	MSMEG_1048	111	200	probable enoyl-CoA hydratase	4.8245	24771.1
1602	active	sds-membrane	15.9	0.73	90	19	MSMEG_1049	64	200	methyltransferase, UbiE/COQ5 family protein	4.7737	36275.7
1601	active	sds-membrane	ND	0.52	60	12	MSMEG_1049
1322	active	chaps-membrane	22.3	0.67	281	19	MSMEG_1053	69	66	conserved hypothetical protein	5.1676	44643
1499	active	chaps-membrane	11.7	0.62	226	21	MSMEG_1053
1500	active	chaps-membrane	4.6	0.53	116	16	MSMEG_1053
1602	active	sds-membrane	3.9	0.87	200	34	MSMEG_1053
1558	dormant	chaps-membrane	30.7	0.77	321	24	MSMEG_1053
573	dormant	cytoplasm	ND	0.48	91	10	MSMEG_1078	200	ND	hydrolase	4.2131	24863.9
344	active	cytoplasm	10.8	0.91	259	35	MSMEG_1090	109	200	amidase	4.5218	49193.8
1720	active	chaps-membrane	9.9	0.4	93	9	MSMEG_1108	105	200	hydrolase, alpha/beta fold family protein	7.4673	32150.4	Rv0554	Supposedly involved in detoxification reactions.	Possible peroxidase BpoC (non-haem peroxidase)	virulence, detoxification, adaptation	essential
1529	dormant	chaps-membrane	20.6	0.76	307	33	MSMEG_1216	200	79	ABC-type transport system periplasmic substrate-binding protein	4.3717	44534.9
1592	active	sds-membrane	27.2	0.5	200	24	MSMEG_1247	44	200	conserved hypothetical protein	5.0475	30859.8
1618	active	sds-membrane	28.3	0.69	198	34	MSMEG_1316	42	200	peptide chain release factor 3	5.6345	58464.9
1619	active	sds-membrane	23.3	0.88	487	60	MSMEG_1316
1632	dormant	sds-membrane	1.1	0.41	83	6	MSMEG_1334	200	64	metallo-beta-lactamase family protein	4.8468	26602.6	Rv0634c	Thought to be involved in glyoxal pathway. Thiolesterase that catalyses the hydrolysis of S-D-lactoyl-glutathione to form glutathione and D-lactic acid [catalytic activity: (S)-(2-hydroxyacyl)glutathione + H2O = glutathione + a 2-hydroxy acid anion].	Possible glyoxalase II (hydroxyacylglutathione hydrolase) (GLX II)	virulence, detoxification, adaptation	non-essential
1631	dormant	sds-membrane	ND	0.77	80	12	MSMEG_1334
1541	dormant	chaps-membrane	125.9	0.93	254	13	MSMEG_1341	200	23	MaoC family protein	5.1474	14857.9	Rv0636	Involved in fatty acid synthesis type II (fas-II)	(3R)-hydroxyacyl-ACP dehydratase subunit HadB	intermediary metabolism and respiration	essential
361	active	cytoplasm	25.9	0.67	255	22	MSMEG_1345	73	134	transcription antitermination protein NusG	3.9582	29839.8	Rv0639	Influences transcription termination and antitermination. Acts as a component of the transcription complex, and interacts with the termination factor rho and RNA polymerase.	Probable transcription antitermination protein NusG	information pathways	essential
1531	dormant	chaps-membrane	2.9	0.46	81	11	MSMEG_1345
1278	active	chaps-membrane	252.9	0.8	406	25	MSMEG_1364	10	26	50S ribosomal protein L10	9.6574	18010.7	Rv0651	Involved in translation mechanisms.	50S ribosomal protein L10 RplJ	information pathways	essential
1547	dormant	chaps-membrane	107.6	0.56	211	13	MSMEG_1364
1348	dormant	chaps-membrane	268.1	0.93	274	16	MSMEG_1365	200	10	ribosomal protein L7/L12	4.2436	13458.4	Rv0652	Involved in translation mechanisms: seems to be the binding site for several of the factors involved in protein synthesis and appears to be essential for accurate translation.	50S ribosomal protein L7/L12 RplL (SA1)	information pathways	essential
529	dormant	cytoplasm	17.7	0.92	211	17	MSMEG_1365
1727	dormant	chaps-membrane	8.4	0.24	246	23	MSMEG_1367	200	43	DNA-directed RNA polymerase, beta subunit	4.6191	128531	Rv0667	Catalyzes the transcription of DNA into RNA using the four ribonucleoside triphosphates as substrates [catalytic activity: N nucleoside triphosphate = N diphosphate + {RNA}(N)].	DNA-directed RNA polymerase (beta chain) RpoB (transcriptase beta chain) (RNA polymerase beta subunit)	information pathways	essential
1661	dormant	sds-membrane	2.9	0.27	128	24	MSMEG_1367
1291	active	chaps-membrane	12.9	0.35	95	6	MSMEG_1374	93	200	ribose ABC transporter, periplasmic binding protein	4.2181	35637.9
1292	active	chaps-membrane	7.6	0.67	147	10	MSMEG_1374
342	active	cytoplasm	73.3	0.88	339	33	MSMEG_1392	41	200	alcohol dehydrogenase, class IV	4.743	40183.4
1500	active	chaps-membrane	4.6	0.64	119	18	MSMEG_1392
1602	active	sds-membrane	3.9	0.39	79	9	MSMEG_1392
1398	active	sds-membrane	172.8	0.67	264	22	MSMEG_1401	9	1	translation elongation factor Tu	4.9758	43735.6	Rv0685	This protein promotes the GTP-dependent binding of aminoacyl-tRNA to the A-site of ribosomes during protein biosynthesis.	Probable iron-regulated elongation factor TU Tuf (EF-TU)	information pathways	essential
1276	active	chaps-membrane	138.8	0.89	419	40	MSMEG_1401
1325	active	chaps-membrane	58.4	0.76	376	32	MSMEG_1401
1601	active	sds-membrane	29.1	0.6	103	24	MSMEG_1401
1428	dormant	sds-membrane	792.7	0.87	483	44	MSMEG_1401
1331	dormant	chaps-membrane	440.3	0.84	415	40	MSMEG_1401
1339	dormant	chaps-membrane	263.2	0.48	221	22	MSMEG_1401
461	dormant	cytoplasm	20.1	0.77	358	33	MSMEG_1401
1556	dormant	chaps-membrane	13.1	0.47	64	14	MSMEG_1401
1568	dormant	chaps-membrane	13	0.48	120	16	MSMEG_1401
1559	dormant	chaps-membrane	12.5	0.25	77	7	MSMEG_1401
1555	dormant	chaps-membrane	12.4	0.64	151	19	MSMEG_1401
1453	dormant	sds-membrane	11.5	0.49	180	22	MSMEG_1401
1660	dormant	sds-membrane	2.8	0.15	63	6	MSMEG_1401
1639	dormant	sds-membrane	1.5	0.37	51	11	MSMEG_1401
1643	dormant	sds-membrane	1.2	0.47	187	16	MSMEG_1401
1650	dormant	sds-membrane	0.8	0.39	66	10	MSMEG_1401
462	dormant	cytoplasm	ND	0.63	107	16	MSMEG_1401
1268	active	chaps-membrane	414.7	0.69	145	22	MSMEG_1424	3	72	FMN-dependent dehydrogenase	6.0791	42773.9	Rv0694	Involved in respiration; catalyzes conversion of lactate into pyruvate [catalytic activity: (S)-lactate + 2 ferricytochrome C = pyruvate + 2 ferrocytochrome C].	Possible L-lactate dehydrogenase (cytochrome) LldD1	intermediary metabolism and respiration	essential
1397	active	sds-membrane	284.6	0.71	287	25	MSMEG_1424
1644	dormant	sds-membrane	0.4	0.42	78	7	MSMEG_1424
1405	active	sds-membrane	106.3	0.41	73	7	MSMEG_1467	10	200	50S ribosomal protein L5	10.2812	21122.2	Rv0716	This is one of 3 proteins that mediate the attachment of the 5S RNA into the large ribosomal subunit.	50S ribosomal protein L5 RplE	information pathways	essential
569	dormant	cytoplasm	1.2	0.85	366	24	MSMEG_1475	200	148	conserved hypothetical protein	8.871	35258
1479	active	chaps-membrane	32.1	0.57	314	31	MSMEG_1476	55	200	signal peptide peptidase SppA, 67K type	5.0551	62714.7	Rv0724	Involved in digestion of the cleaved signal peptides. This activity is necessary to maintain proper secretion of mature proteins across the membrane.	Possible protease IV SppA (endopeptidase IV) (signal peptide peptidase)	cell wall and cell processes	non-essential
1478	active	chaps-membrane	13.9	0.42	181	21	MSMEG_1476
394	active	cytoplasm	34.3	0.56	156	9	MSMEG_1484	64	200	adenylate kinase	4.5057	19871.4	Rv0733	This small ubiquitous enzyme is essential in intracellular nucleotide metabolism, in addition it has been found to act as both a nucleoside mono- and DI-phosphate kinase suggesting it may have a role in RNA and DNA biosynthesis [catalytic activity: ATP + AMP = ADP + ADP].	Adenylate kinase Adk (ATP-AMP transphosphorylase)	intermediary metabolism and respiration	essential
1717	active	chaps-membrane	6.9	0.57	98	9	MSMEG_1485	110	200	methionine aminopeptidase, type I	4.9763	27581.2	Rv0734	Removes the amino-terminal methionine from nascent proteins [catalytic activity: L-methionylpeptide + H2O = L-methionine + peptide].	Methionine aminopeptidase MapA (map) (peptidase M) (MetAP)	intermediary metabolism and respiration	essential
469	dormant	cytoplasm	8.1	0.78	266	30	MSMEG_1498	200	94	methylmalonate-semialdehyde dehydrogenase	5.2121	54303.4	Rv0753c	Plays a role in valine and pyrimidine metabolism. Binds fatty acyl-CoA [catalytic activity: 2-methyl-3-oxopropanoate + CoA + NAD+ = propanoyl-CoA + CO2 + NADH].	Probable methylmalonate-semialdehyde dehydrogenase MmsA (methylmalonic acid semialdehyde dehydrogenase) (MMSDH)	intermediary metabolism and respiration	non-essential
514	dormant	cytoplasm	2.7	0.65	106	13	MSMEG_1513		132	conserved hypothetical protein	5.9505	30183.1
1396	active	sds-membrane	89.2	0.47	100	20	MSMEG_1516	15	200	thioredoxin reductase	4.6936	59710.4
355	active	cytoplasm	120.1	0.76	186	19	MSMEG_1524	24	24	DNA-directed RNA polymerase, alpha subunit	4.3743	37919.5	Rv3457c	DNA-dependent RNA polymerase catalyzes the transcription of DNA into RNA using the four ribonucleoside triphosphates as substrates. The amino-terminal portion is involved in the assembly of core RNAP, whereas the C-terminal is involved in interaction with transcriptional regulators [catalytic activity: N nucleoside triphosphate = N pyrophosphate + RNA(N)].	Probable DNA-directed RNA polymerase (alpha chain) RpoA (transcriptase alpha chain) (RNA polymerase alpha subunit) (DNA-directed RNA nucleotidyltransferase)	information pathways	essential
1294	active	chaps-membrane	41.8	0.95	407	27	MSMEG_1524
1353	dormant	chaps-membrane	118.6	0.92	466	33	MSMEG_1524
1269	active	chaps-membrane	427.4	0.7	258	21	MSMEG_1525	4	11	50S ribosomal protein L17	5.1335	21854.1	Rv3456c	Involved in translation mechanism.	50S ribosomal protein L17 RplQ	information pathways	essential
1411	active	sds-membrane	27.3	0.7	202	14	MSMEG_1525
1712	active	chaps-membrane	19.2	0.44	81	7	MSMEG_1525
1439	dormant	sds-membrane	56.7	0.67	244	20	MSMEG_1525
299	active	cytoplasm	9.9	0.64	187	25	MSMEG_1543	112	200	eptc-inducible aldehyde dehydrogenase	4.7634	55979.1
1396	active	sds-membrane	89.2	0.59	146	25	MSMEG_1583	15	200	chaperonin GroL	4.6522	56152.4	Rv3417c	Prevents misfolding and promotes the refolding and proper assembly of unfolded polypeptides generated under stress conditions.	60 kDa chaperonin 1 GroEL1 (protein CPN60-1) (GroEL protein 1)	virulence, detoxification, adaptation	non-essential
293	active	cytoplasm	57.7	0.79	396	40	MSMEG_1602	49	42	inosine-5'-monophosphate dehydrogenase	5.7017	53332	Rv3411c	Catalyses the first reaction unique to GMP biosynthesis [catalytic activity: inosine 5'-phosphate + NAD(+) + H(2)O = xanthosine 5'-phosphate + NADH].	Probable inosine-5'-monophosphate dehydrogenase GuaB2 (imp dehydrogenase) (inosinic acid dehydrogenase) (inosinate dehydrogenase) (imp oxidoreductase) (inosine-5'-monophosphate oxidoreductase) (IMPDH) (IMPD)	intermediary metabolism and respiration	essential
292	active	cytoplasm	15.2	0.79	385	44	MSMEG_1602
1362	dormant	chaps-membrane	31.8	0.71	318	42	MSMEG_1602
1457	dormant	sds-membrane	3.4	0.79	281	37	MSMEG_1602
470	dormant	cytoplasm	2.9	0.74	217	29	MSMEG_1602
471	dormant	cytoplasm	ND	0.49	76	14	MSMEG_1602
1361	dormant	chaps-membrane	ND	0.53	81	18	MSMEG_1602
309	active	cytoplasm	ND	0.68	79	15	MSMEG_1603	ND	70	IMP dehydrogenase family protein	4.8913	39006.4	Rv3410c	Catalyses the first reaction unique to GMP biosynthesis [catalytic activity: inosine 5'-phosphate + NAD(+) + H(2)O = xanthosine 5'-phosphate + NADH].	Probable inosine-5'-monophosphate dehydrogenase GuaB3 (imp dehydrogenase) (inosinic acid dehydrogenase) (inosinate dehydrogenase) (imp oxidoreductase) (inosine-5'-monophosphate oxidoreductase) (IMPDH) (IMPD)	intermediary metabolism and respiration	essential
491	dormant	cytoplasm	14.3	0.74	106	15	MSMEG_1603
473	dormant	cytoplasm	10.7	0.67	257	23	MSMEG_1610	200	84	glutamine-hydrolyzing GMP synthase	4.7185	55814.9	Rv3396c	Involved in GMP biosynthesis [catalytic activity: ATP + xanthosine 5'-phosphate + L-glutamine + H(2)O = AMP + pyrophosphate + GMP + L-glutamate].	Probable GMP synthase [glutamine-hydrolyzing] GuaA (glutamine amidotransferase) (GMP synthetase)	intermediary metabolism and respiration	essential
314	active	cytoplasm	10.7	0.9	340	24	MSMEG_1647	110	200	tetrahydrofolate dehydrogenase/cyclohydrolase FolD	6.308	29693	Rv3356c	Necessary for the biosynthesis of purines, thymydylate, methionine, histidine, pantothenate, and formyl tRNA-met [catalytic activity: 5,10-methylenetetrahydrofolate + NADP(+) = 5,10-methenyltetrahydrofolate + NADPH] [catalytic activity: 5,10-methenyltetrahydrofolate + H(2)O = 10-formyltetrahydrofolate].	Probable bifunctional protein FolD: methylenetetrahydrofolate dehydrogenase + methenyltetrahydrofolate cyclohydrolase	intermediary metabolism and respiration	essential
301	active	cytoplasm	147.7	0.97	247	23	MSMEG_1652	20	67	O-acetylhomoserine sulfhydrylase	4.9779	46823.5	Rv3340	Transforms O-acetylhomoserine into L-methionine [catalytic activity: O-acetyl-L-homoserine + methanethiol = L-methionine + acetate].	Probable O-acetylhomoserine sulfhydrylase MetC (homocysteine synthase) (O-acetylhomoserine (thiol)-lyase) (OAH sulfhydrylase) (O-acetyl-L-homoserine sulfhydrylase)	intermediary metabolism and respiration	non-essential
455	dormant	cytoplasm	14.3	0.95	176	21	MSMEG_1652
1391	active	sds-membrane	254.9	0.64	201	43	MSMEG_1654	5	51	isocitrate dehydrogenase, NADP-dependent	5.6594	82604	Rv0066c	Involved in the KREBS cycle [catalytic activity: isocitrate + NADP+ = 2-oxoglutarate + CO(2) + NADPH].	Probable isocitrate dehydrogenase [NADP] Icd2 (oxalosuccinate decarboxylase) (IDH) (NADP+-specific ICDH) (IDP)	intermediary metabolism and respiration	non-essential
1311	active	chaps-membrane	44.1	0.68	345	46	MSMEG_1654
481	dormant	cytoplasm	20.6	0.73	484	49	MSMEG_1654
1641	dormant	sds-membrane	1.3	0.49	170	27	MSMEG_1654
1640	dormant	sds-membrane	ND	0.2	98	11	MSMEG_1654
1614	active	sds-membrane	ND	0.72	87	13	MSMEG_1655	200	30	hydrolase, alpha/beta fold family protein, putative	7.5271	30897.3	Rv3338	Function unknown	Conserved hypothetical protein	conserved hypotheticals	non-essential
1653	dormant	sds-membrane	7.9	0.63	96	13	MSMEG_1655
422	active	cytoplasm	0.7	0.47	73	8	MSMEG_1660	149	200	oxidoreductase, 2-nitropropane dioxygenase family protein	4.8073	29667.8
296	active	cytoplasm	19.9	0.77	273	24	MSMEG_1665	88	200	aldehyde dehydrogenase (NAD) family protein	4.682	51916.1
1618	active	sds-membrane	ND	0.42	66	20	MSMEG_1670	200	112	succinate dehydrogenase, flavoprotein subunit	5.7804	64393.7	Rv3318	Involved in tricarboxylic acid cycle. Membrane-bound FAD-containing enzyme which is responsible for succinate interconversion [catalytic activity: succinate + acceptor = fumarate + reduced acceptor].	Probable succinate dehydrogenase (flavoprotein subunit) SdhA (succinic dehydrogenase) (fumarate reductase) (fumarate dehydrogenase) (fumaric hydrogenase)	intermediary metabolism and respiration	non-essential
560	dormant	cytoplasm	4.3	0.44	309	28	MSMEG_1670
559	dormant	cytoplasm	ND	0.33	111	15	MSMEG_1670
562	dormant	cytoplasm	1.8	0.8	353	28	MSMEG_1676	200	139	adenosine deaminase	5.5626	39973.4	Rv3313c	Catalyzes hydrolytic deamination of adenosine and generates inosine [catalytic activity: adenosine + H(2)O = inosine + NH(3) (also may act on deoxyadenosine)].	Probable adenosine deaminase Add (adenosine aminohydrolase)	intermediary metabolism and respiration	essential
376	active	cytoplasm	35.1	0.83	172	14	MSMEG_1680	63	200	conserved hypothetical protein	4.5388	23544.2
276	active	cytoplasm	11.3	0.74	320	24	MSMEG_1684	105	200		3.8329	47199.4	Rv3311	Function unknown	Conserved protein	conserved hypotheticals	non-essential
419	active	cytoplasm	4.2	0.87	120	12	MSMEG_1694	142	200	uracil phosphoribosyltransferase	4.5044	21949.1	Rv3309c	Involved in pyrimidine salvage pathway [catalytic activity: UMP + pyrophosphate = uracil + 5-phospho-alpha-D-ribose 1-diphosphate].	Probable uracil phosphoribosyltransferase Upp (UMP pyrophosphorylase) (uprtase) (UMP diphosphorylase)	intermediary metabolism and respiration	non-essential
323	active	cytoplasm	14.6	0.73	333	29	MSMEG_1735	98	200	dihydrolipoamide dehydrogenase	5.2783	49067.1	Rv3303c	Involved in energy metabolism. Can catalyze the reduction of electron acceptors such as 2,6-dimethyl-1,4-benzoquinone (DMBQ) and 5-hydroxy-1,4-napthaquinone (5-HNQ) [catalytic activity: NAD(P)H + a quinone + H+ -> a quinol + NAD(P)+].	NAD(P)H quinone reductase LpdA	intermediary metabolism and respiration	non-essential
474	dormant	cytoplasm	8.3	0.56	207	24	MSMEG_1762	200	92	piperideine-6-carboxylic acid dehydrogenase	4.8268	54871.8	Rv3293	Involved in L-alpha-aminoadipic acid (L-AAA) biosynthesis (in the second step; the first step is promoted by lat enzyme.	Probable piperideine-6-carboxilic acid dehydrogenase Pcd (piperideine-6-carboxylate dehydrogenase)	intermediary metabolism and respiration	non-essential
1423	active	sds-membrane	97.6	0.76	505	33	MSMEG_1807	13	82	acetyl-/propionyl-coenzyme A carboxylase alpha chain	5.053	63137.2	Rv3285	Involved in long-chain fatty acid synthesis (at the first step). Carries two functions: biotin carboxyl carrier protein and biotin carboxyltransferase [catalytic activity: ATP + biotin-carboxyl-carrier protein + CO(2) = ADP + orthophosphate + carboxybiotin-carboxyl-carrier protein].	Probable bifunctional protein acetyl-/propionyl-coenzyme A carboxylase (alpha chain) AccA3: biotin carboxylase + biotin carboxyl carrier protein (BCCP)	lipid metabolism	essential
1475	active	chaps-membrane	14.1	0.73	283	29	MSMEG_1807
1519	dormant	chaps-membrane	18.9	0.83	525	38	MSMEG_1807
1518	dormant	chaps-membrane	18.2	0.86	595	44	MSMEG_1807
475	dormant	cytoplasm	1.7	0.72	345	27	MSMEG_1807
507	dormant	cytoplasm	25.6	0.84	212	21	MSMEG_1809	200	39	putative thiosulfate sulfurtransferase	4.7157	32850.6	Rv3283	Possibly a sulfotransferase involved in the formation of thiosulfate [catalytic activity: thiosulfate + cyanide = sulfite + thiocyanate].	Probable thiosulfate sulfurtransferase SseA (rhodanese) (thiosulfate cyanide transsulfurase) (thiosulfate thiotransferase)	intermediary metabolism and respiration	non-essential
571	dormant	cytoplasm	14.9	0.71	191	16	MSMEG_1809
484	dormant	cytoplasm	12.6	0.91	273	38	MSMEG_1813	200	76	propionyl-CoA carboxylase beta chain	4.7828	58427.2	Rv3280	Key enzyme in the catabolic pathway of odd-chain fatty acids, isoleucine, threonine, methionine, and valine [catalytic activity: ATP + propionyl-CoA + CO(2) + H(2)O = ADP + orthophosphate + methylmalonyl-CoA.]	Probable propionyl-CoA carboxylase beta chain 5 AccD5 (pccase) (propanoyl-CoA:carbon dioxide ligase)	lipid metabolism	essential
456	dormant	cytoplasm	30.1	0.64	124	16	MSMEG_1821	200	32	acyl-CoA dehydrogenase	4.9515	41641	Rv3274c	Function unknown, but involved in lipid degradation [catalytic activity: acyl-CoA + ETF = 2,3-dehydroacyl-CoA + reduced ETF].	Probable acyl-CoA dehydrogenase FadE25	lipid metabolism	non-essential
497	dormant	cytoplasm	24.8	0.83	200	25	MSMEG_1830	200	40	lppg:fo 2-phospho-l-lactate transferase	5.5754	34753.6	Rv3261	Required for coenzyme F420 production: involved in the conversion of FO into F420.	Probable F420 biosynthesis protein FbiA	intermediary metabolism and respiration	non-essential
1319	active	chaps-membrane	21.4	0.75	183	19	MSMEG_1874	59	58	DNA-binding response regulator MtrA	5.1819	25318.3	Rv3246c	Transcriptional activator part of a two component regulatory system.	Two component sensory transduction transcriptional regulatory protein MtrA	regulatory proteins	essential
1412	active	sds-membrane	18.1	0.83	173	19	MSMEG_1874
1597	active	sds-membrane	7.5	0.88	188	24	MSMEG_1874
1381	dormant	chaps-membrane	37	0.71	236	21	MSMEG_1874
1535	dormant	chaps-membrane	2.1	0.31	83	13	MSMEG_1876	200	135	LpqB protein	4.8024	61398.1	Rv3244c	Unknown	Probable conserved lipoprotein LpqB	cell wall and cell processes	essential
1364	dormant	chaps-membrane	ND	0.39	82	14	MSMEG_1876
1415	active	sds-membrane	28.3	0.76	159	21	MSMEG_1878	41	18	S30AE family protein	6.7472	26398.4	Rv3241c	Function unknown, but may be involved in transduction mechanism	Conserved protein	information pathways	non-essential
1505	active	chaps-membrane	18.4	0.61	126	15	MSMEG_1878
1448	dormant	sds-membrane	31.5	0.73	351	28	MSMEG_1878
1621	active	sds-membrane	53.6	0.73	608	71	MSMEG_1881	23	200	preprotein translocase, SecA subunit	5.16	106488	Rv3240c	Involved in protein export. Interacts with the SECY/SECE subunits. SECA has a central role in coupling the hydrolysis of ATP to the transfer of PRE-secretory periplasmic and outer membrane proteins across the membrane.	Probable preprotein translocase SecA1 1 subunit	cell wall and cell processes	essential
1711	active	chaps-membrane	129.1	0.39	98	11	MSMEG_1885	16	200	2Fe-2S iron-sulfur cluster binding domain protein	8.1677	41734.5	Rv3230c	Function unknown; probably involved in cellular metabolism.	Hypothetical oxidoreductase	intermediary metabolism and respiration	non-essential
346	active	cytoplasm	11.4	0.81	251	19	MSMEG_1890	104	200	3-phosphoshikimate 1-carboxyvinyltransferase	4.6702	45836.3	Rv3227	Involved in the biosynthesis of chorismate within the biosynthesis of aromatic amino acids (the shikimate pathway). Acts in the sixth step of this pathway. [catalytic activity: phosphoenolpyruvate + 3-phosphoshikimate = orthophosphate + O(5)-(1-carboxyvinyl)-3-phosphoshikimate].	3-phosphoshikimate 1-carboxyvinyltransferase AroA (5-enolpyruvylshikimate-3-phosphate synthase) (EPSP synthase) (EPSPS)	intermediary metabolism and respiration	essential
1710	active	chaps-membrane	9.9	0.35	64	8	MSMEG_1920	104	200	diacylglycerol kinase, catalytic region	6.9496	34249.6	Rv3218	Function unknown	Conserved protein	conserved hypotheticalsPrediction based on GO and InterPro: intermediary metabolism and respiration (See Mazandu and Mulder, 2012)	non-essential
1617	active	sds-membrane	ND	0.43	78	10	MSMEG_1920
1703	active	chaps-membrane	10.1	0.27	103	8	MSMEG_1930	102	200	DEAD/DEAH box helicase	6.7704	54716.4	Rv3211	Has a helix-destabilizing activity	Probable ATP-dependent RNA helicase RhlE	information pathways	non-essential
1642	dormant	sds-membrane	2.5	0.67	278	27	MSMEG_1954	200	46	ABC1 family protein	6.6476	47854.1	Rv3197	Thought to be involved in active transport across the membrane. Responsible for energy coupling to the transport system.	Probable conserved ATP-binding protein ABC transporter	cell wall and cell processes	non-essential
1571	active	sds-membrane	2.8	0.36	82	9	MSMEG_1957	88	23	conserved hypothetical protein	4.2245	49397.4	Rv3195	Function unknown	Conserved hypothetical protein	conserved hypotheticalsPrediction based on GO and InterPro: cell wall and cell processes (See Mazandu and Mulder, 2012)	non-essential
1625	dormant	sds-membrane	24.5	0.69	351	36	MSMEG_1957
1525	dormant	chaps-membrane	3.2	0.5	100	15	MSMEG_1957
374	active	cytoplasm	80.4	0.85	264	17	MSMEG_2026	39	81	short chain dehydrogenase	4.9992	28711.1
1567	dormant	chaps-membrane	19.8	0.5	75	7	MSMEG_2026
1566	dormant	chaps-membrane	16.4	0.73	189	13	MSMEG_2026
512	dormant	cytoplasm	ND	0.53	60	7	MSMEG_2026
366	active	cytoplasm	57	0.71	151	20	MSMEG_2033	51	39	oxidoreductase, zinc-binding dehydrogenase family protein	4.6066	33454.2	Rv3141	Involved in lipid degradation [catalytic activity: NADPH + quinone = NADP(+) + semiquinone].	Probable NADPH quinone oxidoreductase FadB4 (NADPH:quinone reductase) (zeta-crystallin)	lipid metabolism	non-essential
507	dormant	cytoplasm	25.6	0.71	115	17	MSMEG_2033
413	active	cytoplasm	110.5	0.59	125	15	MSMEG_2078	28	126	antigen 85-C	4.7635	35189.6	Rv1886c, Rv3804c	Involved in cell wall mycoloylation. Proteins of the antigen 85 complex are responsible for the high affinity of mycobacteria to fibronectin. Possesses a mycolyltransferase activity required for the biogenesis of trehalose dimycolate (cord factor), a dominant structure necessary for maintaining cell wall integrity.	Secreted antigen 85-B FbpB (85B) (antigen 85 complex B) (mycolyl transferase 85B) (fibronectin-binding protein B) (extracellular alpha-antigen)	lipid metabolism	non-essential
580	dormant	cytoplasm	4.1	0.53	124	15	MSMEG_2078
310	active	cytoplasm	480.5	0.92	341	26	MSMEG_2079	1	15	alcohol dehydrogenase	4.922	33873.6
1320	active	chaps-membrane	40.6	0.87	290	21	MSMEG_2079
1581	active	sds-membrane	17.2	0.84	226	22	MSMEG_2079
1582	active	sds-membrane	8.1	0.9	196	23	MSMEG_2079
1717	active	chaps-membrane	6.9	0.67	142	15	MSMEG_2079
1580	active	sds-membrane	6.5	0.9	164	20	MSMEG_2079
1340	dormant	chaps-membrane	184.8	0.93	362	31	MSMEG_2079
1570	dormant	chaps-membrane	46.4	0.76	152	16	MSMEG_2079
1451	dormant	sds-membrane	36.5	0.93	413	29	MSMEG_2079
1740	dormant	chaps-membrane	16.3	0.87	163	24	MSMEG_2079
1739	dormant	chaps-membrane	12.2	0.92	222	23	MSMEG_2079
1739	dormant	chaps-membrane	12.2	0.72	166	19	MSMEG_2079
567	dormant	cytoplasm	7.7	0.75	273	21	MSMEG_2079
1564	dormant	chaps-membrane	7.1	0.29	84	6	MSMEG_2079
1553	dormant	chaps-membrane	10	0.76	133	25	MSMEG_2080	200	113	putative acyl-CoA dehydrogenase	5.0011	43507.4	Rv3140	Function unknown, but involved in lipid degradation.	Probable acyl-CoA dehydrogenase FadE23	lipid metabolism	essential
1707	active	chaps-membrane	12.5	0.42	153	12	MSMEG_2081	95	86	putative acyl-CoA dehydrogenase	5.4823	47078.5	Rv3139	Function unknown, but involved in lipid degradation.	Probable acyl-CoA dehydrogenase FadE24	lipid metabolism	non-essential
1520	dormant	chaps-membrane	17.8	0.66	388	31	MSMEG_2081
1612	active	sds-membrane	20.9	0.45	77	8	MSMEG_2089	53	200	cell division ATP-binding protein FtsE	9.1298	25455.3	Rv3102c	Involved in growth. Thought to be involved in active transport of septation component across the membrane. Responsible for energy coupling to the transport system. Is coded in an operon essential for cell division.	Putative cell division ATP-binding protein FtsE (septation component-transport ATP-binding protein ABC transporter)	cell wall and cell processes	essential
514	dormant	cytoplasm	2.7	0.42	83	13	MSMEG_2092	200	132	D-aminopeptidase	4.7878	38243.1
418	active	cytoplasm	38.1	0.93	171	15	MSMEG_2122	59	200	dihydroxyacetone kinase, L subunit	4.4209	21395
570	dormant	cytoplasm	1.4	0.52	126	12	MSMEG_2123	200	143	dihydroxyacetone kinase, DhaK subunit	4.4778	34580.3
298	active	cytoplasm	21.8	0.78	428	32	MSMEG_2136	83	200	phosphoglucomutase, alpha-D-glucose phosphate-specific	4.9007	57900.6	Rv3068c	This enzyme participates in both the breakdown and synthesis of glucose [catalytic activity: alpha-D-glucose 1-phosphate = alpha-D-glucose 6-phosphate].	Probable phosphoglucomutase PgmA (glucose phosphomutase) (PGM)	intermediary metabolism and respiration	non-essential
382	active	cytoplasm	30.1	0.9	161	11	MSMEG_2201	71	38	ZbpA protein	5.9894	16314.6	Rv0130	Unknown	Probable 3-hydroxyl-thioester dehydratase	intermediary metabolism and respiration	non-essential
545	dormant	cytoplasm	26.3	0.91	229	15	MSMEG_2201
1474	active	chaps-membrane	ND	0.39	83	7	MSMEG_2261	ND	ND	hypothetical protein	4.9676	19386
1396	active	sds-membrane	89.2	0.6	161	26	MSMEG_2263	15	21	hydrogenase-2, large subunit	4.7741	59617.1
1307	active	chaps-membrane	83.6	0.58	198	22	MSMEG_2263
1369	dormant	chaps-membrane	135.9	0.74	201	30	MSMEG_2263
1370	dormant	chaps-membrane	86.2	0.88	477	48	MSMEG_2263
1371	dormant	chaps-membrane	17.5	0.48	97	16	MSMEG_2263
1728	dormant	chaps-membrane	ND	0.36	80	14	MSMEG_2263
1607	active	sds-membrane	12.4	0.4	63	7	MSMEG_2350	69	200	conserved hypothetical protein	4.3307	28181.4	Rv3030	Function unknown	Conserved protein	conserved hypotheticalsPrediction based on GO and InterPro: intermediary metabolism and respiration (See Mazandu and Mulder, 2012)	essential
369	active	cytoplasm	294.9	0.77	287	18	MSMEG_2351	11	5	electron transfer flavoprotein, beta subunit	4.4628	27787.4	Rv3029c	The electron transfer flavoprotein serves as a specific electron acceptor for other dehydrogenases. It transfers the electrons to the main respiratory chain via ETF-ubiquinone oxidoreductase (ETF dehydrogenase).	Probable electron transfer flavoprotein (beta-subunit) FixA (beta-ETF) (electron transfer flavoprotein small subunit) (ETFSS)	intermediary metabolism and respiration	essential
1287	active	chaps-membrane	114	0.84	410	23	MSMEG_2351
1410	active	sds-membrane	54.4	0.83	320	18	MSMEG_2351
1337	dormant	chaps-membrane	389.3	0.96	523	32	MSMEG_2351
519	dormant	cytoplasm	92.3	0.87	365	27	MSMEG_2351
1631	dormant	sds-membrane	4.8	0.97	449	36	MSMEG_2351
1632	dormant	sds-membrane	1.1	0.7	155	14	MSMEG_2351
341	active	cytoplasm	393.5	0.92	336	23	MSMEG_2352	5	7	electron transfer flavoprotein, alpha subunit	4.4957	31557.7	Rv3028c	The electron transfer flavoprotein serves as a specific electron acceptor for other dehydrogenases. It transfers the electrons to the main respiratory chain via ETF-ubiquinone oxidoreductase (ETF dehydrogenase).	Probable electron transfer flavoprotein (alpha-subunit) FixB (alpha-ETF) (electron transfer flavoprotein large subunit) (ETFLS)	intermediary metabolism and respiration	essential
1286	active	chaps-membrane	116.9	0.81	315	21	MSMEG_2352
1401	active	sds-membrane	30.1	0.87	218	17	MSMEG_2352
1336	dormant	chaps-membrane	320	0.95	398	24	MSMEG_2352
517	dormant	cytoplasm	73.5	0.94	361	28	MSMEG_2352
1537	dormant	chaps-membrane	13.6	0.42	112	15	MSMEG_2352
1629	dormant	sds-membrane	1.6	0.55	93	12	MSMEG_2352
574	dormant	cytoplasm	4.4	0.56	150	9	MSMEG_2353	200	121	secreted protein	4.3127	25461.4
1733	dormant	chaps-membrane	1	0.59	92	13	MSMEG_2358	200	137	tRNA (5-methylaminomethyl-2-thiouridylate)-methyltransferase	5.4529	37660.4	Rv3024c	Involved in translation mechanisms [catalytic activity: S-adenosyl-L-methionine + tRNA = S-adenosyl-L-homocysteine + tRNA containing 5-methylaminomethyl-2-thiouridylate].	Probable tRNA (5-methylaminomethyl-2-thiouridylate)-methyltransferase TrmU	information pathways	essential
1603	active	sds-membrane	7.4	0.62	45	12	MSMEG_2359	81	200	methionine synthase, vitamin-B12 independent	5.08	34776.6	Rv3015c	Function unknown	Conserved hypothetical protein	conserved hypotheticalsPrediction based on GO and InterPro: information pathways (See Mazandu and Mulder, 2012)	non-essential
297	active	cytoplasm	37.1	0.62	243	26	MSMEG_2365	61	200	glutamyl-tRNA(Gln) amidotransferase subunit A	4.7969	51272.8	Rv3011c	Component of the translational apparatus. Furnishes a means for formation of correctly charged GLN-tRNA(GLN) through the transamidation of misacylated GLU-tRNA(GLN) in organisms which lack glutaminyl-tRNA synthetase. The reaction takes place in the presence of glutamine and ATP through an activated gamma-phospho-GLU-tRNA(GLN) [catalytic activity: ATP + L-glutamyl-tRNA(GLN) + L-glutamine = ADP + p…	Probable glutamyl-tRNA(GLN) amidotransferase (subunit A) GatA (Glu-ADT subunit A)	information pathways	essential
1395	active	sds-membrane	41.2	0.51	131	17	MSMEG_2367	28	63	aspartyl/glutamyl-tRNA(Asn/Gln) amidotransferase subunit B	4.6236	54399.4	Rv3009c	Component of the translational apparatus. Furnishes a means for formation of correctly charged GLN-tRNA(GLN) through the transamidation of misacylated GLU- tRNA(GLN) in organisms which lack glutaminyl-tRNA synthetase. The reaction takes place in the presence of glutamine and ATP through an activated gamma-phospho-GLU-tRNA(GLN) [catalytic activity: ATP + L-glutamyl-tRNA(GLN) + L-glutamine = ADP + …	Probable glutamyl-tRNA(GLN) amidotransferase (subunit B) GatB (Glu-ADT subunit B)	information pathways	non-essential
1395	active	sds-membrane	41.2	0.46	107	15	MSMEG_2367
286	active	cytoplasm	24.7	0.59	155	20	MSMEG_2367
288	active	cytoplasm	4.2	0.51	111	15	MSMEG_2367
438	dormant	cytoplasm	15.1	0.66	182	23	MSMEG_2367
439	dormant	cytoplasm	9.9	0.52	107	16	MSMEG_2367
1535	dormant	chaps-membrane	2.1	0.34	91	13	MSMEG_2367
1364	dormant	chaps-membrane	ND	0.37	57	11	MSMEG_2367
1496	active	chaps-membrane	14.9	0.37	100	10	MSMEG_2369	86	200	LppZ protein	4.5676	37712.9	Rv3006	Unknown	Probable conserved lipoprotein LppZ	cell wall and cell processes	essential
1495	active	chaps-membrane	12.7	0.52	241	27	MSMEG_2369
1618	active	sds-membrane	28.3	0.48	97	23	MSMEG_2372	42	55	acetolactate synthase, large subunit, biosynthetic type	5.7415	66004	Rv3003c	Involved in valine and isoleucine biosynthesis (at the first step) [catalytic activity: 2-acetolactate + CO(2) = 2 pyruvate].	Acetolactate synthase (large subunit) IlvB1 (acetohydroxy-acid synthase)	intermediary metabolism and respiration	essential
1619	active	sds-membrane	ND	0.55	108	22	MSMEG_2372
1458	dormant	sds-membrane	1.7	0.64	354	32	MSMEG_2372
1651	dormant	sds-membrane	0.6	0.62	206	20	MSMEG_2374	200	70	ketol-acid reductoisomerase	4.6018	36421.3	Rv3001c	Involved in valine and isoleucine biosynthesis (at the second step) [catalytic activity: (R)-2,3-dihydroxy-3-methylbutanoate + NADP(+) = (S)-2-hydroxy-2-methyl-3-oxobutanoate + NADPH].	Probable KETOL-acid reductoisomerase IlvC (acetohydroxy-acid isomeroreductase) (alpha-keto-beta-hydroxylacil reductoisomerase)	intermediary metabolism and respiration	essential
1396	active	sds-membrane	89.2	0.44	63	14	MSMEG_2378	15	21	D-3-phosphoglycerate dehydrogenase	4.6781	54357.8	Rv2996c	Involved at the first committed step in the 'phosphorylated' pathway of L-serine biosynthesis [catalytic activity: 3-phosphoglycerate + NAD(+) = 3-phosphohydroxypyruvate + NADH].	Probable D-3-phosphoglycerate dehydrogenase SerA1 (PGDH)	intermediary metabolism and respiration	essential
1307	active	chaps-membrane	83.6	0.53	115	14	MSMEG_2378
289	active	cytoplasm	80.9	0.78	354	29	MSMEG_2378
1427	active	sds-membrane	20.9	0.56	116	20	MSMEG_2378
1369	dormant	chaps-membrane	135.9	0.93	359	41	MSMEG_2378
1728	dormant	chaps-membrane	9.2	0.76	292	29	MSMEG_2378
1729	dormant	chaps-membrane	6.2	0.79	249	29	MSMEG_2378
1368	dormant	chaps-membrane	ND	0.39	100	11	MSMEG_2378
1370	dormant	chaps-membrane	ND	0.52	131	12	MSMEG_2378
1730	dormant	chaps-membrane	ND	0.4	95	14	MSMEG_2378
1561	dormant	chaps-membrane	13.6	0.41	64	10	MSMEG_2379	200	100	3-isopropylmalate dehydrogenase	4.9725	35858.5	Rv2995c	Involved in leucine biosynthesis (at the third step) [catalytic activity: 3-carboxy-2-hydroxy-4-methylpentanoate + NAD(+) = 3-carboxy-4-methyl-2-oxopentanoate + NADH (the product decarboxylates to 4-methyl-2-oxopentanoate)].	Probable 3-isopropylmalate dehydrogenase LeuB (beta-IPM dehydrogenase) (IMDH) (3-IPM-DH)	intermediary metabolism and respiration	essential
373	active	cytoplasm	37.4	0.67	90	13	MSMEG_2382	60	200	5-carboxymethyl-2-hydroxymuconate delta-isomerase	4.9897	27649.5	Rv2993c	Isomerizes HHDD (2-hydroxy-hept-2,4-diene-1,7-dioate) to OHED (2-oxo-hept-3-ene-1,7-dioate).	Possible 2-hydroxyhepta-2,4-diene-1,7-dioate isomerase (HHDD isomerase)	intermediary metabolism and respiration	essential
487	dormant	cytoplasm	8.5	0.89	574	64	MSMEG_2391	200	91	polyphosphate kinase	5.6948	82056.9	Rv2984	Catalyzes the reversible transfer of the terminal phosphate of ATP to form a long-chain polyphosphate (polyp) [catalytic activity: ATP + {phosphate}(N) = ADP + {phosphate}(N+1)]. Likely involved in MPRAB-SIGE-rel signalling and the stringent response.	Polyphosphate kinase PPK (polyphosphoric acid kinase) (ATP-polyphosphate phosphotransferase)	intermediary metabolism and respiration
488	dormant	cytoplasm	3.4	0.57	161	28	MSMEG_2391
357	active	cytoplasm	21.8	0.5	100	12	MSMEG_2395	84	47	D-alanine--D-alanine ligase	4.4333	39231.6	Rv2981c	Involved in cell wall formation. Along with alanine racemase, it MAKES up the D-alanine branch of the peptidoglycan biosynthetic route. [catalytic activity: ATP + D-alanine + D-alanine = ADP + phosphate + D-alanyl-D-alanine].	Probable D-alanine--D-alanine ligase DdlA (D-alanylalanine synthetase) (D-ala-D-ala ligase)	cell wall and cell processes
1626	dormant	sds-membrane	2.4	0.56	105	12	MSMEG_2395
1609	active	sds-membrane	13.1	0.6	146	8	MSMEG_2399	67	200	uracil-DNA glycosylase	6.1318	24967.4	Rv2976c	Involved in base excision repair.excises uracil residues from the DNA which can arise as a result of misincorporation of dUMP residues by DNA polymerase or due to deamination of cytosine.	Probable uracil-DNA glycosylase Ung (UDG)	information pathways	non-essential
1718	active	chaps-membrane	2.7	0.46	81	6	MSMEG_2399
415	active	cytoplasm	15.3	0.99	248	22	MSMEG_2407	96	200	morphine 6-dehydrogenase	4.312	29949.4	Rv2971	Function unknown; probably involved in cellular metabolism.	Probable oxidoreductase	intermediary metabolism and respiration	essential
370	active	cytoplasm	103	0.89	209	19	MSMEG_2408	31	81	2,5-diketo-D-gluconic acid reductase A	4.8678	30220.9
1567	dormant	chaps-membrane	19.8	0.54	95	8	MSMEG_2408
513	dormant	cytoplasm	7.9	0.85	138	16	MSMEG_2408
512	dormant	cytoplasm	ND	0.8	140	13	MSMEG_2408
1601	active	sds-membrane	29.1	0.52	82	15	MSMEG_2409	40	114	alpha/beta hydrolase fold family protein	5.528	37539.6	Rv2970c	Function unknown; lipolytic enzyme involved in cellular metabolism.	Probable lipase/esterase LipN	intermediary metabolism and respiration	non-essential
1500	active	chaps-membrane	4.6	0.64	137	20	MSMEG_2409
1501	active	chaps-membrane	2.9	0.77	220	21	MSMEG_2409
1557	dormant	chaps-membrane	9.3	0.59	63	15	MSMEG_2409
1411	active	sds-membrane	27.3	0.51	94	8	MSMEG_2410	43	200	putative serine-threonine protein kinase	5.4004	25570.1	Rv2969c	Unknown	Possible conserved membrane or secreted protein	cell wall and cell processes	essential
1609	active	sds-membrane	ND	0.31	76	5	MSMEG_2410
477	dormant	cytoplasm	7.7	0.75	451	68	MSMEG_2412	200	99	pyruvate carboxylase	5.003	120781	Rv2967c	Involved in gluconeogenesis and lipogenesis. Pyruvate carboxylase catalyzes a 2-step reaction, involving the ATP-dependent carboxylation of the covalently attached biotin in the first step and the transfer of the carboxyl group to pyruvate in the second [catalytic activity: ATP + pyruvate + HCO(3)(-) = ADP + phosphate + oxaloacetate].	Probable pyruvate carboxylase Pca (pyruvic carboxylase)	intermediary metabolism and respiration	essential
1419	active	sds-membrane	10.4	0.53	165	20	MSMEG_2424	73	200	signal recognition particle-docking protein FtsY	4.4862	50683.8	Rv2921c	Probably involved in the reception and insertion of a subset of proteins at the membrane: possibly membrane receptor for FFH|Rv2916c.	Probable cell division protein FtsY (SRP receptor) (signal recognition particle receptor)	cell wall and cell processes	non-essential
1358	dormant	chaps-membrane	ND	0.31	93	12	MSMEG_2424
1277	active	chaps-membrane	406.6	0.82	284	20	MSMEG_2435	6	9	30S ribosomal protein S16	9.8937	16768.2	Rv2909c	Involved in translation mechanism.	30S ribosomal protein S16 RpsP	information pathways	non-essential
1405	active	sds-membrane	106.3	0.55	107	6	MSMEG_2435
1388	dormant	chaps-membrane	269.6	0.8	172	13	MSMEG_2435
1611	active	sds-membrane	71.5	0.39	82	6	MSMEG_2444	17	200	dienelactone hydrolase family protein	8.6251	25143.7	Rv2054	Unknown	Conserved protein	conserved hypotheticalsPrediction based on GO and InterPro: intermediary metabolism and respiration (See Mazandu and Mulder, 2012)	non-essential
1612	active	sds-membrane	20.9	0.39	57	6	MSMEG_2444
467	dormant	cytoplasm	47.3	0.72	207	25	MSMEG_2449	200	22	methylmalonate-semialdehyde dehydrogenase	4.9859	52259.2
489	dormant	cytoplasm	8.1	0.84	334	31	MSMEG_2450	200	95	adenosylmethionine--8-amino-7-oxononanoate transaminase	5.8534	49413.7
519	dormant	cytoplasm	ND	0.54	92	13	MSMEG_2451	200	ND	HAD-superfamily protein hydrolase, subfamily protein IIA	4.5066	27644.5
1467	active	chaps-membrane	1	0.73	221	22	MSMEG_2458	127	200	hypothetical protein	3.9584	34324.4
554	dormant	cytoplasm	1.1	0.57	273	19	MSMEG_2488	200	151	[NADP+] succinate-semialdehyde dehydrogenase	4.4755	51245.6
345	active	cytoplasm	9.4	0.76	240	22	MSMEG_2497	116	200	amidase family protein	4.5725	49292
565	dormant	cytoplasm	1.8	0.55	209	16	MSMEG_2511	200	140	siderophore utilization protein	4.8555	31285.3	Rv2895c	Thought to be involved in intracellular removal of iron from iron-mycobactin complex. Mycobactin is an iron-chelating compound involved in the transport of iron from the bacterial environment into the cell cytoplasm.	Possible mycobactin utilization protein ViuB	intermediary metabolism and respiration	non-essential
514	dormant	cytoplasm	2.7	0.73	185	22	MSMEG_2516	200	132	putative oxidoreductase	5.1651	32407.8	Rv2893	Function unknown; probably involved in cellular metabolism.	Possible oxidoreductase	intermediary metabolism and respiration	non-essential
1485	active	chaps-membrane	154.9	0.92	349	28	MSMEG_2519	14	35	ribosomal protein S2	5.4701	31761	Rv2890c	Involved in translation mechanism.	30S ribosomal protein S2 RpsB	information pathways	essential
1487	active	chaps-membrane	60.8	0.86	292	23	MSMEG_2519
1488	active	chaps-membrane	57.2	0.83	272	21	MSMEG_2519
1588	active	sds-membrane	18.6	0.93	315	32	MSMEG_2519
1585	active	sds-membrane	17.6	0.8	162	21	MSMEG_2519
1586	active	sds-membrane	16.1	0.85	180	27	MSMEG_2519
1587	active	sds-membrane	10.3	0.82	224	32	MSMEG_2519
1449	dormant	sds-membrane	4.6	0.71	106	17	MSMEG_2519
370	active	cytoplasm	103	0.76	270	23	MSMEG_2520	31	56	translation elongation factor Ts	4.8503	29405.2	Rv2889c	Associates with the EF-TU.GDP complex and induces the exchange of GDP to GTP, it remains bound to the aminoacyl-tRNA. EF-TU.GTP complex up to the GTP hydrolysis stage on the ribosome.	Probable elongation factor Tsf (EF-ts)	information pathways	essential
1715	active	chaps-membrane	13.8	0.29	91	5	MSMEG_2520
512	dormant	cytoplasm	19.8	0.89	430	31	MSMEG_2520
1567	dormant	chaps-membrane	19.8	0.42	78	8	MSMEG_2520
513	dormant	cytoplasm	7.9	0.9	393	33	MSMEG_2520
352	active	cytoplasm	8.2	0.83	200	16	MSMEG_2578	124	200	1-deoxy-D-xylulose 5-phosphate reductoisomerase	4.3859	41064.3	Rv2870c	Involved in the deoxyxylulose-5-phosphate pathway (DXP) of isoprenoid biosynthesis (at the second step). Catalyzes the NADP-dependent rearrangement and reduction of 1-deoxy-D-xylulose-5-phosphate (DXP) to 2-C-methyl-D- erythritol 4-phosphate (MEP).	Probable 1-deoxy-D-xylulose 5-phosphate reductoisomerase Dxr (DXP reductoisomerase) (1-deoxyxylulose-5-phosphate reductoisomerase)	intermediary metabolism and respiration	non-essential
445	dormant	cytoplasm	ND	0.46	65	16	MSMEG_2595	200	ND	gamma-glutamylisopropylamide synthetase	4.6756	50428.7	Rv2860c	Involved in glutamine biosynthesis [catalytic activity: ATP + L-glutamate + NH(3) = ADP + glutamine + orthophosphate].	Probable glutamine synthetase GlnA4 (glutamine synthase) (GS-II)	intermediary metabolism and respiration	non-essential
295	active	cytoplasm	13.5	0.7	195	23	MSMEG_2597	102	5	aldehyde dehydrogenase	4.7115	47900.1	Rv2858c	Oxidizes a wide variety of aldehydes [catalytic activity: aldehyde + NAD(+) + H(2)O = acid + NADH].	Probable aldehyde dehydrogenase AldC	intermediary metabolism and respiration	essential
463	dormant	cytoplasm	178.5	0.67	115	18	MSMEG_2597
1371	dormant	chaps-membrane	17.5	0.63	124	18	MSMEG_2597
339	active	cytoplasm	8.2	0.71	138	15	MSMEG_2598	123	200	short chain dehydrogenase	4.5862	26859.4	Rv2857c	Function unknown; possibly involved in cellular metabolism.	Probable short-chain type dehydrogenase/reductase	intermediary metabolism and respiration	non-essential
1705	active	chaps-membrane	310.3	0.56	218	20	MSMEG_2613	8	75	malate:quinone-oxidoreductase	7.7261	54913.6	Rv2852c	Involved in tricarboxylic acid cycle [catalytic activity: (S)-malate + acceptor = oxaloacetate + reduced acceptor].	Probable malate:quinone oxidoreductase Mqo (malate dehydrogenase [acceptor])	intermediary metabolism and respiration	non-essential
1328	active	chaps-membrane	90.3	0.37	77	14	MSMEG_2613
1550	dormant	chaps-membrane	23.4	0.83	351	30	MSMEG_2613
541	dormant	cytoplasm	5.6	0.54	94	8	MSMEG_2614	200	112	ElaA protein	5.2984	17772.2	Rv2851c	Acetylation, substrate unknown	GCN5-related N-acetyltransferase	intermediary metabolism and respiration	non-essential
485	dormant	cytoplasm	40.8	0.93	524	59	MSMEG_2621	200	26	prolyl-tRNA synthetase	4.6877	63843.8	Rv2845c	Involved in translation mechanism [catalytic activity: ATP + L-proline + tRNA(pro) = AMP + pyrophosphate + L-prolyl-tRNA(pro)].	Probable prolyl-tRNA synthetase ProS (proline--tRNA ligase) (PRORS) (global RNA synthesis factor) (proline translase)	information pathways	essential
1314	active	chaps-membrane	81.4	0.87	277	17	MSMEG_2624	26	39	conserved hypothetical protein	4.7703	19343.8	Rv2842c	Function unknown	Conserved protein	conserved hypotheticalsPrediction based on GO and InterPro: information pathways (See Mazandu and Mulder, 2012)	non-essential
336	active	cytoplasm	9.8	0.71	76	9	MSMEG_2624
336	active	cytoplasm	9.8	0.65	65	8	MSMEG_2624
1540	dormant	chaps-membrane	41.2	0.73	118	10	MSMEG_2624
1636	dormant	sds-membrane	4.2	0.64	100	7	MSMEG_2624
1449	dormant	sds-membrane	4.6	0.44	59	10	MSMEG_2625	200	35	transcription termination factor NusA	6.068	36729.4	Rv2841c	Could participates in both the termination and antitermination of transcription.	Probable N utilization substance protein A NusA	information pathways	essential
333	active	cytoplasm	8.6	0.74	177	18	MSMEG_2641	122	200	enoyl-CoA hydratase	5.1199	26978.5	Rv2831	Could possibly oxidize fatty acids using specific components [catalytic activity: (3S)-3-hydroxyacyl-CoA = trans-2(or 3)-enoyl-CoA + H(2)O].	Probable enoyl-CoA hydratase EchA16 (enoyl hydrase) (unsaturated acyl-CoA hydratase) (crotonase)	lipid metabolism	non-essential
424	active	cytoplasm	ND	0.66	82	9	MSMEG_2648	ND	ND	Sfp-type phosphopantetheinyl transferase	4.95	23949.2	Rv2794c	Biosynthesis of fatty acids and lipids. Transfers the 4'-phosphopantetheine moiety from coenzyme A to a SER of acyl-carrier protein. Catalyzes the formation of holo-ACP, which mediates the transfer of acyl fatty-acid intermediates during the biosynthesis of fatty acids and lipids [catalytic activity: CoA + APO-[acyl-carrier protein] = adenosine 3',5'-bisphosphate + holo-[acyl-carrier protein] ].	Phosphopantetheinyl transferase PptT (CoA:APO-[ACP]pantetheinephosphotransferase) (CoA:APO-[acyl-carrier protein]pantetheinephosphotransferase)	lipid metabolism	essential
1568	dormant	chaps-membrane	13	0.75	133	12	MSMEG_2648
1309	active	chaps-membrane	18.6	0.68	413	48	MSMEG_2656	73	36	guanosine pentaphosphate synthetase I/polyribonucleotide nucleotidyltransferase	4.4999	81026.9	Rv2783c	Involved in mRNA degradation. Hydrolyses single-stranded polyribonucleotides processively in the 3' to 5' direction. Involved in the RNA degradosome, a multi-enzyme complex important in RNA processing and messenger RNA degradation [catalytic activity: RNA(N+1) + phosphate = RNA(N) + a nucleoside diphosphate].	Bifunctional protein polyribonucleotide nucleotidyltransferase GpsI: guanosine pentaphosphate synthetase + polyribonucleotide nucleotidyltransferase (polynucleotide phosphorylase) (pnpase)	information pathways	essential
1419	active	sds-membrane	10.4	0.3	142	20	MSMEG_2656
1358	dormant	chaps-membrane	61.3	0.51	356	47	MSMEG_2656
429	dormant	cytoplasm	27.9	0.74	345	48	MSMEG_2656
306	active	cytoplasm	32.7	0.84	248	26	MSMEG_2659	66	2	alanine dehydrogenase	5.6394	38955.4	Rv2780	May play a role in cell wall synthesis as L-alanine is an important constituent of the peptidoglycan layer [catalytic activity: L-alanine + H(2)O + NAD(+) = pyruvate + NH(3) + NADH].	Secreted L-alanine dehydrogenase Ald (40 kDa antigen) (TB43)	intermediary metabolism and respiration	non-essential
457	dormant	cytoplasm	285.6	0.95	474	43	MSMEG_2659
1356	dormant	chaps-membrane	59.3	0.83	366	37	MSMEG_2659
1551	dormant	chaps-membrane	11.1	0.66	200	27	MSMEG_2659
1553	dormant	chaps-membrane	10	0.59	81	19	MSMEG_2659
562	dormant	cytoplasm	ND	0.3	79	10	MSMEG_2659
414	active	cytoplasm	33.3	0.75	140	16	MSMEG_2669	65	200	hydrolase	4.2688	26667.8	Rv2765	Function unknown; probably involved in cellular metabolism.	Probable alanine rich hydrolase	intermediary metabolism and respiration	non-essential
371	active	cytoplasm	65.3	0.7	275	21	MSMEG_2684	47	200	dihydrodipicolinate synthase	4.8012	30883.1	Rv2753c	Involved in biosynthesis of diaminopimelate and lysine from aspartate semialdehyde (at the first step) [catalytic activity: L-aspartate 4-semialdehyde + pyruvate = dihydrodipicolinate + 2 H(2)O].	Probable dihydrodipicolinate synthase DapA (DHDPS) (dihydrodipicolinate synthetase)	intermediary metabolism and respiration	essential
472	dormant	cytoplasm	7.4	0.75	398	33	MSMEG_2685	200	101	metallo-beta-lactamase superfamily protein	6.3473	59617.3	Rv2752c	Function unknown	Conserved hypothetical protein	conserved hypotheticalsPrediction based on GO and InterPro: intermediary metabolism and respiration (See Mazandu and Mulder, 2012)	essential
1486	active	chaps-membrane	27	0.6	97	14	MSMEG_2695	57	5	35 kDa protein	5.4311	30338	Rv2744c	Unknown	Conserved 35 kDa alanine rich protein	conserved hypotheticalsPrediction based on GO and InterPro: cell wall and cell processes (See Mazandu and Mulder, 2012)	non-essential
1588	active	sds-membrane	18.6	0.64	139	17	MSMEG_2695
1585	active	sds-membrane	17.6	0.92	315	33	MSMEG_2695
1586	active	sds-membrane	16.1	0.82	195	26	MSMEG_2695
1489	active	chaps-membrane	11.4	0.75	184	25	MSMEG_2695
1589	active	sds-membrane	10.7	0.62	80	17	MSMEG_2695
1587	active	sds-membrane	10.3	0.78	111	18	MSMEG_2695
1436	dormant	sds-membrane	222.1	0.97	410	35	MSMEG_2695
1435	dormant	sds-membrane	75.1	0.79	363	29	MSMEG_2695
1449	dormant	sds-membrane	4.6	0.85	152	18	MSMEG_2695
1733	dormant	chaps-membrane	1	0.68	134	16	MSMEG_2695
1490	active	chaps-membrane	41.8	0.86	356	31	MSMEG_2723	38	200	protein RecA	5.051	37300.5
1417	active	sds-membrane	30.5	0.86	222	30	MSMEG_2723
1416	active	sds-membrane	26.5	0.67	160	16	MSMEG_2723
1491	active	chaps-membrane	9.9	0.59	170	20	MSMEG_2723
1603	active	sds-membrane	7.4	0.56	38	13	MSMEG_2723
1288	active	chaps-membrane	118.1	0.7	352	23	MSMEG_2727	18	8	glutamate binding protein	4.3093	29036.2
1407	active	sds-membrane	8.2	0.65	271	17	MSMEG_2727
396	active	cytoplasm	5.9	0.57	174	11	MSMEG_2727
1338	dormant	chaps-membrane	284.5	0.84	543	34	MSMEG_2727
1615	active	sds-membrane	ND	0.36	47	8	MSMEG_2728	ND	ND	glutamate transport ATP-binding protein GluA	7.1666	28269.4
1460	active	chaps-membrane	36.6	0.67	329	36	MSMEG_2739	52	40	conserved hypothetical protein	3.8512	86191.3	Rv2721c	Unknown	Possible conserved transmembrane alanine and glycine rich protein	cell wall and cell processes	non-essential
1722	dormant	chaps-membrane	44.9	0.57	320	35	MSMEG_2739
1638	dormant	sds-membrane	3.9	0.33	123	13	MSMEG_2739
1639	dormant	sds-membrane	1.5	0.46	128	25	MSMEG_2739
521	dormant	cytoplasm	22.2	0.74	252	17	MSMEG_2744	200	46	thymidylate synthase	4.3777	25206.1	Rv2716	Function unknown	Conserved protein	conserved hypotheticalsPrediction based on GO and InterPro: intermediary metabolism and respiration (See Mazandu and Mulder, 2012)	non-essential
1632	dormant	sds-membrane	1.1	0.57	85	10	MSMEG_2744
1644	dormant	sds-membrane	0.4	0.22	55	6	MSMEG_2752	200	72	sigma factor SigB	6.0286	36068.9	Rv2710	The sigma factor is an initiation factor that promotes attachment of the RNA polymerase to specific initiation sites and then is released. May control the regulons of stationary phase and general stress resistance. Seems to be regulated by sigh (Rv3223c product) and SIGE (Rv1221 product). Seems to regulate KATG|Rv1908c and the heat-shock response.	RNA polymerase sigma factor SigB	Information pathways	essential
334	active	cytoplasm	56.8	0.84	198	13	MSMEG_2765	52	200	deoxyuridine 5'-triphosphate nucleotidohydrolase	5.1501	15935	Rv2697c	Involved in biosynthesis of thymidylate. This enzyme is involved in nucleotide metabolism: it produces dUMP, the immediate precursor of thymidine nucleotides and it decreases the intracellular concentration of dUTP so that uracil cannot be incorporated into DNA [catalytic activity: dUTP + H(2)O = dUMP + pyrophosphate].	Probable deoxyuridine 5'-triphosphate nucleotidohydrolase Dut (dUTPase) (dUTP pyrophosphatase) (deoxyuridine 5'-triphosphatase) (dUTP diphosphatase) (deoxyuridine-triphosphatase)	intermediary metabolism and respiration	essential
1619	active	sds-membrane	ND	0.41	94	22	MSMEG_2776	ND	ND	1-deoxy-D-xylulose-5-phosphate synthase	6.0728	68035.1	Rv2682c	Involved in the deoxyxylulose-5-phosphate pathway (DXP) of isoprenoidbiosynthesis (at the first step), and in the biosynthetic pathway to thiamine and pyridoxol (at the first step). Catalyzes the acyloin condensation reaction between atoms 2 and 3 of pyruvate and glyceraldehyde 3-phosphate to yield 1-deoxy-D-xylulose-5-phosphate (DXP).	Probable 1-deoxy-D-xylulose 5-phosphate synthase Dxs1 (1-deoxyxylulose-5-phosphate synthase) (DXP synthase) (DXPS)	intermediary metabolism and respiration	essential
1521	dormant	chaps-membrane	13.6	0.81	570	44	MSMEG_2776
1506	active	chaps-membrane	15.4	0.54	141	12	MSMEG_2777	84	200	alpha/beta hydrolase fold	6.2991	34727.4	Rv1834	Unknown	Probable hydrolase	intermediary metabolism and respiration
564	dormant	cytoplasm	0.3	0.6	155	17	MSMEG_2780	200	154	uroporphyrinogen decarboxylase	5.7499	37410	Rv2678c	Involved in porphyrin biosynthesis [catalytic activity: uroporphyrinogen III = coproporphyrinogen + 4 CO(2)].	Probable uroporphyrinogen decarboxylase HemE (uroporphyrinogen III decarboxylase) (URO-D) (UPD)	intermediary metabolism and respiration	essential
380	active	cytoplasm	ND	0.59	55	6	MSMEG_2784	ND	ND	methionine-R-sulfoxide reductase	5.0062	15458.3	Rv2674	Has an important function as a repair enzyme for proteins that have been inactivated by oxidation. Catalyzes the reversible oxidation-reduction of methionine sulfoxide in proteins to methionine [catalytic activity: protein L-methionine + oxidized thioredoxin + H2O = protein-L-methionine-(R)-S-oxide + reduced thioredoxin]	Probable peptide methionine sulfoxide reductase MsrB (protein-methionine-R-oxide reductase) (peptide met(O) reductase)	intermediary metabolism and respiration	non-essential
1466	active	chaps-membrane	4.8	0.67	283	23	MSMEG_2786	114	200	hydrolase, alpha/beta fold family protein	4.3638	54607.3	Rv2672	Function unknown; possibly hydrolyzes peptides and/or proteins.	Possible secreted protease	intermediary metabolism and respiration	non-essential
1597	active	sds-membrane	7.5	0.48	82	11	MSMEG_2913	80	200	hydrolase	5.5013	32234.2
1644	dormant	sds-membrane	0.4	0.47	122	10	MSMEG_2919	200	72	2-dehydropantoate 2-reductase	6.3441	35054.5
1601	active	sds-membrane	29.1	0.56	70	14	MSMEG_2926	40	114	glycine betaine/carnitine/choline transport ATP-binding protein opuCA	4.9266	43397.1
1557	dormant	chaps-membrane	9.3	0.71	94	19	MSMEG_2926
1584	active	sds-membrane	1.7	0.47	132	13	MSMEG_2936	89	200	hydrolase, nudix family protein	5.7528	38226.4	Rv2609c	Unknown	Probable conserved membrane protein	cell wall and cell processes	non-essential
372	active	cytoplasm	45.2	0.86	236	25	MSMEG_2937	54	200	pyridoxine biosynthesis protein	4.8597	32102.7	Rv2606c	Possibly involved in the biosynthesis of pyridoxine/pyridoxal 5-phosphate biosynthesis	Possible pyridoxine biosynthesis protein SnzP	intermediary metabolism and respiration	essential
498	dormant	cytoplasm	ND	0.46	79	10	MSMEG_2938	200	146	acyl-CoA thioesterase II	6.0773	31780.7	Rv2605c	Function unknown; lipolytic enzyme involved in cellular metabolism. Can hydrolyze a broad range of acyl-CoA thioesters.	Probable acyl-CoA thioesterase II TesB2 (TEII)	lipid metabolism	non-essential
523	dormant	cytoplasm	1.2	0.78	82	11	MSMEG_2940			conserved hypothetical protein	4.328	26765.7	Rv2603c	Function unknown	Highly conserved protein	conserved hypotheticalsPrediction based on GO and InterPro: intermediary metabolism and respiration (See Mazandu and Mulder, 2012)	non-essential
1306	active	chaps-membrane	90.1	0.61	227	25	MSMEG_2963	24	47	bacterial extracellular solute-binding protein, family protein 5	4.6279	58200.9	Rv2585c	Unknown	Possible conserved lipoprotein	cell wall and cell processes	non-essential
1366	dormant	chaps-membrane	53	0.8	384	44	MSMEG_2963
1367	dormant	chaps-membrane	27.8	0.49	114	21	MSMEG_2963
1600	active	sds-membrane	ND	0.49	92	14	MSMEG_2976	200	114	histidyl-tRNA synthetase	4.8798	45663.6	Rv2580c	Involved in translation mechamism [catalytic activity: ATP + L-histidine + tRNA(his) = AMP + pyrophosphate + L-histidyl-tRNA(his)].	Probable histidyl-tRNA synthetase HisS (histidine--tRNA ligase) (HISRS) (histidine--translase)	information pathways	essential
1557	dormant	chaps-membrane	9.3	0.53	68	16	MSMEG_2976
1296	active	chaps-membrane	31.6	0.54	279	17	MSMEG_2982	56	200	putative periplasmic binding protein	4.4854	45299.7
1572	active	sds-membrane	ND	0.47	56	10	MSMEG_2982
404	active	cytoplasm	115.9	0.72	72	5	MSMEG_2983	26	200	conserved hypothetical protein	4.8044	15382	Rv2576c	Unknown	Possible conserved membrane protein	cell wall and cell processes	non-essential
1412	active	sds-membrane	18.1	0.67	91	9	MSMEG_2984	59	200	putative hydrolase	5.5319	28352.2
478	dormant	cytoplasm	11	0.76	263	52	MSMEG_3025	200	82	alanyl-tRNA synthetase	4.9695	96782.8	Rv2555c	Involved in translation mechanism [catalytic activity: ATP + L-alanine + tRNA(ala) = AMP + pyrophosphate + L-alanyl-tRNA (ala)].	Probable alanyl-tRNA synthetase AlaS (alanine--tRNA ligase) (alanine translase) (ALARS)	information pathways	essential
458	dormant	cytoplasm	14.6	0.93	358	43	MSMEG_3030	200	66	chorismate synthase	5.085	41943.4	Rv2540c	Involved at the seventh step in the biosynthesis of chorismate within the biosynthesis of aromatic amino acids (the shikimate pathway) [catalytic activity: 5-O-(1-carboxyvinyl)-3-phosphoshikimate = chorismate + orthophosphate].	Probable chorismate synthase AroF (5-enolpyruvylshikimate-3-phosphate phospholyase)	intermediary metabolism and respiration	essential
1417	active	sds-membrane	30.5	0.81	175	24	MSMEG_3033	38	16	3-dehydroquinate synthase	5.4251	39316.2	Rv2538c	Involved at the second step in the biosynthesis of chorismate within the biosynthesis of aromatic amino acids (the shikimate pathway) [catalytic activity: 7-phospho-3-deoxy-arabino-heptulosonate = 3-dehydroquinate + orthophosphate].	3-dehydroquinate synthase AroB	intermediary metabolism and respiration	essential
1603	active	sds-membrane	7.4	0.79	108	22	MSMEG_3033
1434	dormant	sds-membrane	32.8	0.71	112	15	MSMEG_3033
401	active	cytoplasm	7.6	0.81	145	10	MSMEG_3041	128	200	thiopurine S-methyltransferase (tpmt) superfamily protein	4.0447	23739	Rv1377c	Function unknown; probably involved in cellular metabolism	Putative transferase	intermediary metabolism and respiration	non-essential
1483	active	chaps-membrane	ND	0.31	62	8	MSMEG_3046	ND	ND	carbamoyl-phosphate synthase, small subunit	5.7451	40620.3	Rv1383	Involved in both arginine and pyrimidine biosynthesis [catalytic activity: 2 ATP + L-glutamine + CO(2) + H(2)O = 2 ADP + phosphate + glutamate + carbamoyl phosphate]	Probable carbamoyl-phosphate synthase small chain CarA (carbamoyl-phosphate synthetase glutamine chain)	intermediary metabolism and respiration	essential
1591	active	sds-membrane	ND	0.64	97	14	MSMEG_3046
302	active	cytoplasm	105.5	0.88	363	29	MSMEG_3055	29	72	S-adenosylmethionine synthetase	4.7599	42590	Rv1392	Involved in the activated methyl cycle. Catalyzes the formation of S-adenosylmethionine from methionine and ATP. The overall synthetic reaction is composed of two sequential steps, AdoMet formation and the subsequent tripolyphosphate hydrolysis which occurs prior to release of AdoMet from the enzyme. [catalytic activity : ATP + L-methionine + H(2)O = phosphate + diphosphate + S-adenosyl-L-methion…	Probable S-adenosylmethionine synthetase MetK (mat) (AdoMet synthetase) (methionine adenosyltransferase)	intermediary metabolism and respiration	essential
453	dormant	cytoplasm	14.2	0.9	419	32	MSMEG_3055
1559	dormant	chaps-membrane	12.5	0.8	210	23	MSMEG_3055
1578	active	sds-membrane	19.6	0.54	238	20	MSMEG_3056	55	200	ABC transporter ATP-binding protein	4.8037	35699.3
1537	dormant	chaps-membrane	13.6	0.49	65	10	MSMEG_3058	200	99	lipoprotein, nlpa family protein	4.4129	30577.2
365	active	cytoplasm	59.7	0.95	141	20	MSMEG_3059	48	33	esterase	4.517	30968.5	Rv1400c	Function unknown, but possibly involved in lipid metabolism	Probable lipase LipH	intermediary metabolism and respiration	non-essential
1628	dormant	sds-membrane	5.6	0.43	118	7	MSMEG_3059
1645	dormant	sds-membrane	0.5	0.64	107	13	MSMEG_3064	200	71	methionyl-tRNA formyltransferase	6.406	33007.6	Rv1406	Modify the free amino group of the aminoacyl moiety of methionyl-tRNA(fMet). The formyl group appears to play a dual role in the initiator identity of N-formylmethionyl-tRNA by:(I) promoting its recognition by IF2 and (II) impairing its binding to EFTU-GTP. [catalytic activity: 10-formyltetrahydrofolate + L-methionyl-tRNA + H(2)O = tetrahydrofolate + N-formylmethionyl-tRNA]	Probable methionyl-tRNA formyltransferase Fmt	information pathways	essential
397	active	cytoplasm	9.2	0.56	137	10	MSMEG_3066	119	200	ribulose-phosphate 3-epimerase	4.1728	23699.9	Rv1408	Involved in the calvin cycle [catalytic activity: D-ribulose 5-phosphate = D-xylulose 5- phosphate]	Probable ribulose-phosphate 3-epimerase Rpe (PPE) (R5P3E) (pentose-5-phosphate 3-epimerase)	intermediary metabolism and respiration	essential
1270	active	chaps-membrane	205.7	0.76	213	17	MSMEG_3070	13	12	LprG protein	4.2533	24107.9	Rv1411c	Unknown	Conserved lipoprotein LprG	cell wall and cell processes	non-essential
1408	active	sds-membrane	7.5	0.69	171	10	MSMEG_3070
1334	dormant	chaps-membrane	256.3	0.5	156	12	MSMEG_3070
1582	active	sds-membrane	8.1	0.55	123	16	MSMEG_3079	78	92	conserved hypothetical protein	5.2262	31942.2	Rv1421	Function unknown	Conserved protein	conserved hypotheticalsPrediction based on GO and InterPro: intermediary metabolism and respiration (See Mazandu and Mulder, 2012)	non-essential
1740	dormant	chaps-membrane	16.3	0.68	106	16	MSMEG_3079
308	active	cytoplasm	201.9	0.76	155	18	MSMEG_3084	15	9	glyceraldehyde-3-phosphate dehydrogenase, type I	4.9465	35947.8	Rv1436	Involved in second phase of glycolysis (first step) [catalytic activity: D-glyceraldehyde 3-phosphate + phosphate + NAD(+) = 3-phospho-D-glyceroyl phosphate + NADH.]	Probable glyceraldehyde 3-phosphate dehydrogenase Gap (GAPDH)	intermediary metabolism and respiration	essential
1416	active	sds-membrane	26.5	0.81	241	22	MSMEG_3084
1492	active	chaps-membrane	16.7	0.48	180	11	MSMEG_3084
1579	active	sds-membrane	5.3	0.62	202	18	MSMEG_3084
492	dormant	cytoplasm	128.3	0.8	180	21	MSMEG_3084
493	dormant	cytoplasm	55.6	0.65	110	15	MSMEG_3084
1349	dormant	chaps-membrane	29.5	0.76	279	28	MSMEG_3084
1433	dormant	sds-membrane	28.6	0.88	299	28	MSMEG_3084
1561	dormant	chaps-membrane	13.6	0.7	144	18	MSMEG_3084
494	dormant	cytoplasm	5.1	0.6	118	15	MSMEG_3084
356	active	cytoplasm	88.9	0.92	377	28	MSMEG_3085	35	1	phosphoglycerate kinase	4.4307	42094.7	Rv1437	Involved in the second phase of glycolysis (second step) [catalytic activity: ATP + 3-phospho-D-glycerate = ADP + 3-phospho-D-glyceroyl phosphate]	Probable phosphoglycerate kinase Pgk	intermediary metabolism and respiration	essential
357	active	cytoplasm	21.8	0.5	119	12	MSMEG_3085
516	dormant	cytoplasm	312	0.82	427	30	MSMEG_3085
332	active	cytoplasm	7.1	0.97	255	23	MSMEG_3086	131	43	triosephosphate isomerase	5.59	27377	Rv1438	Plays an important role in several metabolic pathways [catalytic activity: D-glyceraldehyde 3-phosphate = glycerone phosphate]	Probable triosephosphate isomerase Tpi (TIM)	intermediary metabolism and respiration	essential
504	dormant	cytoplasm	23.2	0.86	252	20	MSMEG_3086
1283	active	chaps-membrane	60.6	0.75	149	13	MSMEG_3095	34	200	D-ribose-binding periplasmic protein	4.1559	32053.7
1284	active	chaps-membrane	11.8	0.62	88	13	MSMEG_3095
581	dormant	cytoplasm	6.4	0.64	210	19	MSMEG_3099	200	108	6-phosphogluconolactonase	4.3976	25586.5	Rv1445c	Involved in pentose phosphate pathway. Hydrolysis of 6-phosphogluconolactone to 6- phosphogluconate. [catalytic activity: 6-phospho-D-glucono-1,5-lactone + H(2)O = 6- phospho-D-gluconate]	Probable 6-phosphogluconolactonase DevB (6PGL)	intermediary metabolism and respiration	non-essential
366	active	cytoplasm	57	0.92	309	26	MSMEG_3100	51	39	OpcA protein	4.6627	32517.9	Rv1446c	May be involved in the functional assembly of glucose 6-phosphate dehydrogenase	Putative OXPP cycle protein OpcA	intermediary metabolism and respiration	essential
507	dormant	cytoplasm	25.6	0.53	81	11	MSMEG_3100
450	dormant	cytoplasm	20.9	0.7	193	18	MSMEG_3102	200	50	transaldolase	4.4906	39935.9	Rv1448c	Transaldolase is important for the balance of metabolites in the pentose-phosphate pathway [catalytic activity: sedoheptulose 7-phosphate + D-glyceraldehyde 3-phosphate = D-erythrose 4-phosphate + D-fructose 6-phosphate]	Probable transaldolase Tal	intermediary metabolism and respiration	essential
451	dormant	cytoplasm	4.7	0.59	194	18	MSMEG_3102
551	dormant	cytoplasm	4.2	0.34	105	9	MSMEG_3102
432	dormant	cytoplasm	151.3	0.68	366	35	MSMEG_3103	200	6	transketolase	4.6221	75155
482	dormant	cytoplasm	75.7	0.58	130	24	MSMEG_3103
1515	dormant	chaps-membrane	8.9	0.52	129	21	MSMEG_3103
486	dormant	cytoplasm	4.5	0.62	171	31	MSMEG_3103
337	active	cytoplasm	96.5	0.88	298	20	MSMEG_3106	32	23	quinone oxidoreductase	4.7184	35542.1	Rv1454c	Catalyzes the one electron reduction of certain quinones [catalytic activity: NADPH + quinone = NADP+ + semiquinone]	Probable quinone reductase Qor (NADPH:quinone reductase) (zeta-crystallin homolog protein)	intermediary metabolism and respiration	non-essential
1321	active	chaps-membrane	24.5	0.42	91	8	MSMEG_3106
1563	dormant	chaps-membrane	47.6	0.91	278	20	MSMEG_3106
505	dormant	cytoplasm	44.9	0.61	92	11	MSMEG_3106
506	dormant	cytoplasm	12.2	0.89	157	15	MSMEG_3106
1321	active	chaps-membrane	24.5	0.82	272	18	MSMEG_3107	66	200	conserved hypothetical protein	4.5212	33885.2	Rv1455	Function unknown	Conserved protein	conserved hypotheticals	non-essential
1594	active	sds-membrane	56.1	0.91	289	24	MSMEG_3124	20	200	FeS assembly ATPase SufC	5.0226	27561.2	Rv1463	Thought to be involved in active transport across the membrane. Responsible for energy coupling to the transport system.	Probable conserved ATP-binding protein ABC transporter	cell wall and cell processes	essential
1719	active	chaps-membrane	18	0.71	139	15	MSMEG_3124
1650	dormant	sds-membrane	0.8	0.47	99	13	MSMEG_3125	200	67	cysteine desulfurase	5.2482	43943.8	Rv1464	Catalyzes the removal of elemental sulfur and selenium atoms from L-cysteine, L-cystine, L-selenocysteine, and L-selenocystine to produce L-alanine	Probable cysteine desulfurase Csd	intermediary metabolism and respiration	essential
272	active	cytoplasm	211.4	0.62	398	46	MSMEG_3143	14	3	aconitate hydratase 1	4.5178	102170	Rv1475c	Involved in tricarboxylic acid cycle [catalytic activity: citrate = cis-aconitate + H2O]	Probable iron-regulated aconitate hydratase Acn (citrate hydro-lyase) (aconitase)	intermediary metabolism and respiration	essential
426	dormant	cytoplasm	283.7	0.6	471	45	MSMEG_3143
1357	dormant	chaps-membrane	88.9	0.72	473	55	MSMEG_3143
555	dormant	cytoplasm	4.8	0.5	325	33	MSMEG_3143
556	dormant	cytoplasm	4.1	0.56	311	35	MSMEG_3143
477	dormant	cytoplasm	ND	0.43	94	26	MSMEG_3143
1414	active	sds-membrane	92.2	0.79	277	23	MSMEG_3147	14	52	ATPase, MoxR family protein	5.7156	38050.9	Rv1479	Involved in transcriptional mechanism	Probable transcriptional regulatory protein MoxR1	regulatory proteins	essential
1482	active	chaps-membrane	55.1	0.86	387	23	MSMEG_3147
1591	active	sds-membrane	38.5	0.88	344	35	MSMEG_3147
1483	active	chaps-membrane	22.2	0.69	241	20	MSMEG_3147
1587	active	sds-membrane	10.3	0.5	75	12	MSMEG_3147
320	active	cytoplasm	3.7	0.89	481	38	MSMEG_3147
1734	dormant	chaps-membrane	5.2	0.87	307	27	MSMEG_3147
1647	dormant	sds-membrane	2.2	0.45	134	11	MSMEG_3147
1646	dormant	sds-membrane	1.2	0.66	323	24	MSMEG_3147
331	active	cytoplasm	88.9	0.93	376	29	MSMEG_3151	34	32	[NADH] enoyl-[acyl-carrier-protein] reductase	5.1079	28526.8	Rv1484	This isozyme is involved in mycolic acid biosynthesis. Second reductive step in fatty acid biosynthesis. Involved in the resistance against the antituberculosis drugs isoniazid and ethionamide [catalytic activity: acyl-[acyl-carrier protein] + NAD(+) = trans-2,3-dehydroacyl-[acyl-carrier protein] + NADH].	NADH-dependent enoyl-[acyl-carrier-protein] reductase InhA (NADH-dependent enoyl-ACP reductase)	lipid metabolism	non-essential
1595	active	sds-membrane	32.4	0.69	212	22	MSMEG_3151
1714	active	chaps-membrane	19.1	0.71	204	18	MSMEG_3151
1596	active	sds-membrane	11.2	0.43	95	6	MSMEG_3151
332	active	cytoplasm	7.1	0.76	134	16	MSMEG_3151
1452	dormant	sds-membrane	6.9	0.55	167	15	MSMEG_3151
1628	dormant	sds-membrane	5.6	0.75	120	14	MSMEG_3153	200	33	conserved hypothetical protein	4.3174	31000.8	Rv1486c	Function unknown	Conserved hypothetical protein	conserved hypotheticalsPrediction based on GO and InterPro: cell wall and cell processes (See Mazandu and Mulder, 2012)	non-essential
1368	dormant	chaps-membrane	ND	0.26	96	12	MSMEG_3158	200	ND	methylmalonyl-CoA mutase, small subunit	4.554	64865.6	Rv1492	Involved in propionic acid fermentation. Catalyzes the isomerization of succinyl-CoA to methylmalonyl-CoA during synthesis of propionate from tricarboxylic acid-cycle intermediates [catalytic activity: (R)-2-methyl-3-oxopropanoyl-CoA = succinyl- CoA]	Probable methylmalonyl-CoA mutase small subunit MutA (MCM)	lipid metabolism	non-essential
1564	dormant	chaps-membrane	7.1	0.37	90	7	MSMEG_3173	200	119	L-asparaginase	5.1409	32351.4	Rv1538c	Conversion of asparagine to aspartate [catalytic activity: L-asparagine + H(2)O = L-aspartate + NH(3).]	Probable L-aparaginase AnsA	intermediary metabolism and respiration	non-essential
557	dormant	cytoplasm	4.6	0.44	142	20	MSMEG_3186	200	119	glycogen debranching enzyme GlgX	4.8618	80248.3	Rv1564c	Possibly involved in trehalose biosynthesis (protective effect). Mycobacteria can produce trehalose from glucose 6-phosphate and UDP-glucose (the OtsA-OtsB pathway) from glycogen-like alpha(1-->4)-linked glucose polymers (the TreY-TreZ pathway) and from maltose (the TreS pathway).	Probable maltooligosyltrehalose synthase TreX	virulence, detoxification, adaptation	essential
398	active	cytoplasm	17.6	0.8	220	15	MSMEG_3209	93	200	bifunctional HisA/TrpF protein	4.3117	26408.4	Rv1603	Histidine biosynthesis pathway (fourth step) [catalytic activity: N-(5'-phospho-D-ribosylformimino)-5-amino-1-(5''-phosphoribosyl)-4-imidazolecarb oxamide = N-(5'-phospho-D-1'-ribulosylformimino)-5-amino-1-(5''-phosphoribosyl)-4- imidazolecarboxamide.]	Probable phosphoribosylformimino-5-aminoimidazole carboxamide ribotide isomerase HisA	intermediary metabolism and respiration	essential
445	dormant	cytoplasm	10.9	0.58	177	30	MSMEG_3217	200	83	anthranilate synthase component I	4.6425	56311.2	Rv1609	Involved in tryptophan biosynthesis pathway (at the first step). Supposed tetramer of two components I and two components II: component I (Rv1609|trpE) catalyzes the formation of anthranilate using ammonia rather than glutamine, whereas component II (Rv0013|trpG) provides glutamine amidotransferase activity [catalytic activity: chorismate + L-glutamine = anthranilate + pyruvate + L-glutamate].	Anthranilate synthase component I TrpE (glutamine amidotransferase)	intermediary metabolism and respiration	essential
424	active	cytoplasm	18.7	0.87	276	25	MSMEG_3219	91	103	indole-3-glycerol phosphate synthase	4.9211	28370.3	Rv1611	Tryptophan biosynthesis pathway (fourth step) [catalytic activity: 1-(2-carboxyphenylamino)-1-deoxy-D-ribulose 5-phosphate = 1-(indol-3-YL)glycerol 3-phosphate + CO(2) + H(2)O.]	Probable indole-3-glycerol phosphate synthase TrpC	intermediary metabolism and respiration	essential
1568	dormant	chaps-membrane	13	0.44	105	11	MSMEG_3219
465	dormant	cytoplasm	135.2	0.85	327	40	MSMEG_3227	200	8	pyruvate kinase	5.0099	50988.1	Rv1617	Produces phosphoenol pyruvate in glycolysis [catalytic activity: ATP + pyruvate = ADP + phosphoenolpyruvate]	Probable pyruvate kinase PykA	intermediary metabolism and respiration	essential
1376	dormant	chaps-membrane	4.9	0.73	164	26	MSMEG_3227
1283	active	chaps-membrane	60.6	0.79	201	18	MSMEG_3235	34	30	ABC-type amino acid transport system, secreted component	4.1975	30706.2
1291	active	chaps-membrane	12.9	0.37	89	6	MSMEG_3235
1284	active	chaps-membrane	11.8	0.56	65	11	MSMEG_3235
1605	active	sds-membrane	10.1	0.75	311	22	MSMEG_3235
1346	dormant	chaps-membrane	87.5	0.58	122	14	MSMEG_3235
1275	active	chaps-membrane	240.4	0.62	239	21	MSMEG_3247	11	15	branched-chain amino acid ABC transporter substrate-binding protein	4.1064	40502
1573	active	sds-membrane	68.7	0.65	266	19	MSMEG_3247
1345	dormant	chaps-membrane	192.3	0.71	393	26	MSMEG_3247
1415	active	sds-membrane	28.3	0.45	64	10	MSMEG_3250	41	200	ABC transporter, ATP-binding protein	7.277	31199.7
1612	active	sds-membrane	20.9	0.53	92	11	MSMEG_3251	53	200	branched-chain amino acid ABC transporter ATP-binding protein	9.8498	27198.3
1604	active	sds-membrane	4.6	0.66	73	12	MSMEG_3264	85	200	transcriptional regulator	5.0151	35894.6
563	dormant	cytoplasm	1.3	0.72	153	18	MSMEG_3265	200	144	arabitol-phosphate dehydrogenase	5.2548	39356.2
1731	dormant	chaps-membrane	6.4	0.68	222	27	MSMEG_3266		120	maltose/maltodextrin-binding protein	4.882	52811.7
1293	active	chaps-membrane	24.3	0.67	169	22	MSMEG_3280	67	111	polyamine-binding lipoprotein	4.2451	43076
1530	dormant	chaps-membrane	10.3	0.66	147	23	MSMEG_3280
1738	dormant	chaps-membrane	11.8	0.56	111	13	MSMEG_3335	200	107	transcriptional regulator, IclR family protein, putative	5.7945	28472.3
384	active	cytoplasm	19.8	0.83	105	8	MSMEG_3356	89	200	conserved hypothetical protein TIGR00026	7.6539	12176.7
1717	active	chaps-membrane	6.9	0.43	99	10	MSMEG_3419	110	69	hypothetical protein	4.8293	34155.4
566	dormant	cytoplasm	1.3	0.57	121	13	MSMEG_3419
1652	dormant	sds-membrane	0.7	0.4	63	7	MSMEG_3419
482	dormant	cytoplasm	75.7	0.73	363	44	MSMEG_3461	200	14	catalase/peroxidase HPI	4.7593	81998.2
378	active	cytoplasm	335.5	0.97	164	10	MSMEG_3479	6	29	thiol peroxidase	4.1319	16831.9	Rv1932	Has antioxidant activity. Could remove peroxides or H(2)O(2)	Probable thiol peroxidase Tpx	virulence, detoxification, adaptation	non-essential
527	dormant	cytoplasm	40.1	0.85	120	7	MSMEG_3479
340	active	cytoplasm	295.2	0.93	374	31	MSMEG_3507	10	65	fructose-bisphosphate aldolase class-I	4.5583	31925.1
571	dormant	cytoplasm	14.9	0.87	302	24	MSMEG_3507
544	dormant	cytoplasm	6.5	0.42	118	7	MSMEG_3545	200	107	hypothetical protein	7.4073	20780
353	active	cytoplasm	13.6	0.9	375	26	MSMEG_3594	101	105	anthranilate dioxygenase reductase	4.4354	42973.4	Rv1869c	Function unknown; probably involved in cellular metabolism	Probable reductase	intermediary metabolism and respiration	non-essential
568	dormant	cytoplasm	6.8	0.97	310	30	MSMEG_3594
1290	active	chaps-membrane	60.1	0.8	186	28	MSMEG_3598	35	60	periplasmic sugar-binding proteins	4.2219	36080.6
1291	active	chaps-membrane	ND	0.24	80	6	MSMEG_3598
1532	dormant	chaps-membrane	36	0.98	311	41	MSMEG_3598
362	active	cytoplasm	0.6	0.72	167	16	MSMEG_3599	150	57	sugar-binding transcriptional regulator, LacI family protein	4.2698	36350
1533	dormant	chaps-membrane	40.6	0.62	269	26	MSMEG_3599
1532	dormant	chaps-membrane	ND	0.29	101	6	MSMEG_3599
524	dormant	cytoplasm	ND	0.73	105	14	MSMEG_3605	200	ND	sorbitol dehydrogenase	4.6266	36005
1301	active	chaps-membrane	1	0.59	178	13	MSMEG_3618	126	51	alanine and proline-rich secreted protein apa	4.2753	35568	Rv1860	Unknown (could mediate bacterial attachment to host cells).	Alanine and proline rich secreted protein Apa (fibronectin attachment protein) (immunogenic protein MPT32) (antigen MPT-32) (45-kDa glycoprotein) (45/47 kDa antigen)	cell wall and cell processes	non-essential
1624	dormant	sds-membrane	2.2	0.46	123	12	MSMEG_3618
547	dormant	cytoplasm	1.1	0.47	145	12	MSMEG_3618
335	active	cytoplasm	31.3	0.87	167	13	MSMEG_3619	69	200	short chain dehydrogenase	4.8994	23464.2	Rv1856c	Function unknown; probably involved in cellular metabolism.	Possible oxidoreductase	intermediary metabolism and respiration	non-essential
338	active	cytoplasm	53.9	0.91	262	21	MSMEG_3620	53	23	conserved hypothetical protein	4.6017	33972.8	Rv1855c	Function unknown; probably involved in cellular metabolism	Possible oxidoreductase	intermediary metabolism and respiration	non-essential
505	dormant	cytoplasm	44.9	0.52	144	15	MSMEG_3620
506	dormant	cytoplasm	12.2	0.44	74	9	MSMEG_3620
464	dormant	cytoplasm	107.4	0.72	195	30	MSMEG_3632	200	10	6-phosphogluconate dehydrogenase, decarboxylating	4.8363	51812.3	Rv1844c	Involved in hexose monophosphate shunt (pentose phosphate pathway) [catalytic activity: 6-phospho-D-gluconate + NADP+ = D-ribulose 5-phosphate + CO2 + NADPH].	Probable 6-phosphogluconate dehydrogenase Gnd1	intermediary metabolism and respiration	non-essential
1372	dormant	chaps-membrane	16.6	0.75	463	38	MSMEG_3632
324	active	cytoplasm	3.5	0.83	391	33	MSMEG_3634	144	57	IMP dehydrogenase family protein	5.2924	49593.2	Rv1843c	Involved in GMP biosynthesis [catalytic activity: inosine 5'-phosphate + NAD+ + H2O = xanthosine 5'-phosphate + NADH]	Probable inosine-5'-monophosphate dehydrogenase GuaB1(imp dehydrogenase) (IMPDH) (IMPD)	intermediary metabolism and respiration	non-essential
466	dormant	cytoplasm	18.6	0.84	263	34	MSMEG_3634
1292	active	chaps-membrane	7.6	0.51	167	13	MSMEG_3636	108	200	ferric iron-binding periplasmic protein of ABC transporter	4.0947	36431.7
278	active	cytoplasm	8.9	0.69	369	36	MSMEG_3640	121	7	malate synthase G	4.4754	78277.1	Rv1837c	Involved in glyoxylate bypass (second step), an alternative to the tricarboxylic acid cycle [catalytic activity: L-malate + CoA = acetyl-CoA + H(2)O + glyoxylate]	Malate synthase G GlcB	intermediary metabolism and respiration	non-essential
430	dormant	cytoplasm	140.3	0.71	256	34	MSMEG_3640
1359	dormant	chaps-membrane	31.3	0.52	501	39	MSMEG_3640
429	dormant	cytoplasm	27.9	0.67	147	27	MSMEG_3640
1358	dormant	chaps-membrane	ND	0.25	109	14	MSMEG_3640
1462	active	chaps-membrane	4.2	0.74	546	40	MSMEG_3641	117	83	conserved hypothetical protein	4.1429	80661	Rv1836c	Function unknown	Conserved protein	conserved hypotheticalsPrediction based on GO and InterPro: cell wall and cell processes (See Mazandu and Mulder, 2012)	essential
1723	dormant	chaps-membrane	18.9	0.65	453	33	MSMEG_3641
479	dormant	cytoplasm	14.3	0.79	405	58	MSMEG_3642	200	69	glycine dehydrogenase	5.1114	100837	Rv1832	The glycine cleavage system catalyses the degradation of glycine. The P protein binds the alpha-amino group of glycine through its pyridoxal phosphate cofactor; CO(2) is released and the remaining methylamine moiety is then transferred to the lipoamide cofactor of the H protein [catalytic activity: glycine + lipoylprotein = S- aminomethyldihydrolipoylprotein + CO(2)]	Probable glycine dehydrogenase GcvB (glycine decarboxylase) (glycine cleavage system P-protein)	intermediary metabolism and respiration
478	dormant	cytoplasm	11	0.45	97	31	MSMEG_3642
1472	active	chaps-membrane	5.5	0.65	94	6	MSMEG_3645	112	53	conserved hypothetical protein	4.1078	18177.4	Rv1829	Function unknown	Conserved protein	conserved hypotheticalsPrediction based on GO and InterPro: intermediary metabolism and respiration (See Mazandu and Mulder, 2012)	non-essential
1379	dormant	chaps-membrane	42.1	0.58	179	9	MSMEG_3645
390	active	cytoplasm	172.4	0.61	80	5	MSMEG_3647	18	31	forkhead-associated protein	4.3047	15008.5	Rv1827	Function unknown	Conserved protein with FHA domain, GarA	conserved hypotheticalsPrediction based on GO and InterPro: regulatory proteins (See Mazandu and Mulder, 2012)	essential
417	active	cytoplasm	1.2	0.86	166	10	MSMEG_3647
1635	dormant	sds-membrane	7.3	0.56	128	9	MSMEG_3647
1285	active	chaps-membrane	66.1	0.96	202	14	MSMEG_3662	24	40	mannose-binding lectin	4.2894	21922.3
1400	active	sds-membrane	50.4	0.89	198	10	MSMEG_3662
1605	active	sds-membrane	ND	0.57	71	6	MSMEG_3662
1355	dormant	chaps-membrane	64.9	0.96	249	18	MSMEG_3662
1630	dormant	sds-membrane	1.4	0.73	159	9	MSMEG_3662
1708	active	chaps-membrane	11.3	0.46	120	16	MSMEG_3663	100	200	oxidoreductase	6.3263	51856.3
1720	active	chaps-membrane	9.9	0.45	80	8	MSMEG_3682	105	200	conserved hypothetical protein	6.4025	28707.4
1738	dormant	chaps-membrane	ND	0.36	56	9	MSMEG_3743	200	ND	SpoOJ regulator protein	6.3634	30150.6	Rv1708	Unknown; thought to be involved in cell process.	Putative initiation inhibitor protein	cell wall and cell processes	essential
572	dormant	cytoplasm	1.1	0.9	332	17	MSMEG_3745	200	152	MutT/nudix family protein	4.3973	22432.1	Rv1700	NUDIX hydrolases catalyze the hydrolysis of a variety of nucleoside diphoshate derivatives	NUDIX hydrolase	information pathways	essential
1459	dormant	sds-membrane	4.5	0.86	401	37	MSMEG_3746	200	37	CTP synthase	5.3791	64258.7	Rv1699	Pyrimidine biosynthesis (last step) [catalytic activity: ATP + UTP + glutamine = ADP + orthophosphate + CTP (ammonia can replace glutamine).]	Probable CTP synthase PyrG	intermediary metabolism and respiration	essential
364	active	cytoplasm	8	0.73	161	18	MSMEG_3753	125	200	hydrolase	4.4043	36007.2	Rv1692	Function unknown; probably involved in cellular metabolism	Probable phosphatase	intermediary metabolism and respiration	non-essential
1584	active	sds-membrane	1.7	0.42	87	9	MSMEG_3754	89	200	TPR-repeat-containing protein	6.0905	35572.5	Rv1691	Function unknown	Conserved hypothetical protein	conserved hypotheticalsPrediction based on GO and InterPro: intermediary metabolism and respiration (See Mazandu and Mulder, 2012)	non-essential
1618	active	sds-membrane	28.3	0.46	94	22	MSMEG_3768	42	200	macrolide-transport ATP-binding protein abc transporter	5.4553	64903.4	Rv1668c	Thought to be involved in active transport of macrolide across the membrane (export). Macrolide antibiotics resistance by an export mechanism. Responsible for energy coupling to the transport system.	Probable first part of macrolide-transport ATP-binding protein ABC transporter	cell wall and cell processes	non-essential
1371	dormant	chaps-membrane	17.5	0.43	63	11	MSMEG_3769	200	87	argininosuccinate lyase	4.77	49743.9	Rv1659	Arginine biosynthesis (last step) [catalytic activity: N-(L-arginino)succinate = fumarate + L- arginine]	Probable argininosuccinate lyase ArgH	intermediary metabolism and respiration	essential
462	dormant	cytoplasm	14.3	0.82	376	36	MSMEG_3770	200	68	argininosuccinate synthase	5.2024	43968.4	Rv1658	Arginine biosynthesis [catalytic activity: ATP + L-citrulline + L-aspartate = AMP + diphosphate + L-argininosuccinate]	Probable argininosuccinate synthase ArgG	intermediary metabolism and respiration	essential
1558	dormant	chaps-membrane	ND	0.31	66	8	MSMEG_3773	200	ND	acetylornithine aminotransferase	4.8405	39795.5	Rv1655	Arginine biosynthesis (fourth step) [catalytic activity: N2-acetyl-L-ornithine + 2-oxoglutarate = N-acetyl-L-glutamate 5-semialdehyde + L-glutamate]	Probable acetylornithine aminotransferase ArgD	intermediary metabolism and respiration	essential
1567	dormant	chaps-membrane	19.8	0.61	107	11	MSMEG_3774	200	81	acetylglutamate kinase	4.8622	30658.2	Rv1654	Arginine biosynthesis (second step) [catalytic activity: ATP + N-acetyl-L-glutamate = ADP + N-acetyl-L-glutamate 5-phosphate]	Probable acetylglutamate kinase ArgB	intermediary metabolism and respiration	essential
427	dormant	cytoplasm	20.1	0.68	430	39	MSMEG_3777	200	54	phenylalanyl-tRNA synthetase, beta subunit	4.5272	88650.4	Rv1650	Charging PHE-tRNA [catalytic activity: ATP + L-phenylalanine + tRNA(PHE) = AMP + diphosphate + L-phenylalanyl-tRNA(PHE)]	Probable phenylalanyl-tRNA synthetase, beta chain PheT	information pathways	essential
580	dormant	cytoplasm	4.1	0.73	90	8	MSMEG_3810	200	126	hydrolase	4.5211	24631.4	Rv1637c	Function unknown	Conserved protein	conserved hypotheticalsPrediction based on GO and InterPro: intermediary metabolism and respiration (See Mazandu and Mulder, 2012)	non-essential
1394	active	sds-membrane	55.6	0.59	220	23	MSMEG_3833	21	200	30S ribosomal protein S1	4.4975	53315.7	Rv1630	Binds mRNA; thus facilitating recognition of the initiation point. It is needed to translate mRNA with a short shine-dalgarno (SD) purine-rich sequence.	30S ribosomal protein S1 RpsA	information pathways	essential
1415	active	sds-membrane	28.3	0.55	118	14	MSMEG_3859	41	200	glycosyl transferase, group 2 family protein	6.8894	29106
561	dormant	cytoplasm	0.7	0.5	199	16	MSMEG_3861	200	153	amidohydrolase 3	6.3128	55526.2	Rv2052c	Unknown	Conserved protein	conserved hypotheticals	non-essential
350	active	cytoplasm	20.9	0.92	244	22	MSMEG_3881	85	200	proline dipeptidase	4.4055	39656.7	Rv2089c	Hydrolysis of peptide bonds	Dipeptidase PepE	intermediary metabolism and respiration
1598	active	sds-membrane	47.2	0.69	107	14	MSMEG_3894	27	34	proteasome alpha subunit	4.7308	26915.1	Rv2109c	Protein degradation	Proteasome alpha subunit PrcA; assembles with beta subunit PrcB.	intermediary metabolism and respiration	essential
1716	active	chaps-membrane	15.1	0.42	168	13	MSMEG_3894
508	dormant	cytoplasm	29.3	0.91	157	19	MSMEG_3894
509	dormant	cytoplasm	15.7	0.89	153	19	MSMEG_3894
520	dormant	cytoplasm	20.2	0.73	255	16	MSMEG_3895	200	53	proteasome beta subunit	4.4268	29593.1	Rv2110c	Protein degradation	Proteasome beta subunit PrcB; assembles with alpha subunit PrcA.	intermediary metabolism and respiration
1392	active	sds-membrane	19.9	0.72	360	34	MSMEG_3902	54	37	ATPase, AAA family protein	4.5934	67963.5	Rv2115c	Involved in proteasomal protein degradation	Mycobacterial proteasome ATPase Mpa	cell wall and cell processes	non-essential
1308	active	chaps-membrane	13.6	0.59	218	25	MSMEG_3902
1516	dormant	chaps-membrane	36.1	0.71	416	40	MSMEG_3902
433	dormant	cytoplasm	27.6	0.53	171	24	MSMEG_3902
1656	dormant	sds-membrane	1.5	0.6	346	32	MSMEG_3902
385	active	cytoplasm	126.9	0.84	289	19	MSMEG_3932	22	2	14 kDa antigen	4.6528	15927	Rv2031c	Stress protein induced by anoxia. Has a proposed role in maintenance of long-term viability during latent, asymptomatic infections, and a proposed role in replication during initial infection. Regulated by the two component regulatory system DEVR|Rv3133c/DEVS|Rv3132c, in response to a hypoxic signal.	Heat shock protein HspX (alpha-crystallin homolog) (14 kDa antigen) (HSP16.3)	virulence, detoxification, adaptation	non-essential
1474	active	chaps-membrane	25.1	0.84	264	19	MSMEG_3932
410	active	cytoplasm	7.6	0.7	84	7	MSMEG_3932
1444	dormant	sds-membrane	633.4	0.82	329	26	MSMEG_3932
1445	dormant	sds-membrane	42.9	0.44	76	7	MSMEG_3932
1614	active	sds-membrane	212.3	0.93	357	32	MSMEG_3945	7	200	universal stress protein family protein	7.7445	29040.2	Rv1996, Rv2005c, Rv2623	Function unknown	Universal stress protein family protein	virulence, detoxification, adaptation	non-essential
313	active	cytoplasm	113.4	0.82	283	24	MSMEG_3950	27	25	universal stress protein family protein	5.749	31451.6	Rv2026c	Unknown	Universal stress protein family protein	virulence, detoxification, adaptation	essential
1342	dormant	chaps-membrane	108.1	0.95	513	35	MSMEG_3950
498	dormant	cytoplasm	12.1	0.9	249	25	MSMEG_3950
316	active	cytoplasm	5.1	0.88	429	33	MSMEG_3952	137	24	conserved hypothetical protein	6.4051	35227.7
1450	dormant	sds-membrane	16.3	0.74	477	32	MSMEG_3952
499	dormant	cytoplasm	8.3	0.72	342	27	MSMEG_3952
1449	dormant	sds-membrane	4.6	0.57	130	16	MSMEG_3952
1645	dormant	sds-membrane	0.5	0.72	198	23	MSMEG_3955	200	71	conserved hypothetical protein	6.5748	36069.8	Rv3131	Function unknown	Conserved protein	conserved hypotheticals	essential
1591	active	sds-membrane	ND	0.49	107	14	MSMEG_4093	ND	ND	oxidoreductase, aldo/keto reductase family protein	5.8832	37688
1299	active	chaps-membrane	44.8	0.78	433	31	MSMEG_4187	43	45	conserved hypothetical protein	4.376	53738.4
1425	active	sds-membrane	15.8	0.72	274	28	MSMEG_4187
1354	dormant	chaps-membrane	58.5	0.86	538	44	MSMEG_4187
1510	active	chaps-membrane	10.5	0.52	119	10	MSMEG_4188	101	22	short chain dehydrogenase	8.6826	31128.7	Rv2129c	Unknown	Probable oxidoreductase	intermediary metabolism and respiration	non-essential
1386	dormant	chaps-membrane	128.6	0.94	463	34	MSMEG_4188
393	active	cytoplasm	71.3	0.99	158	9	MSMEG_4199	42	200	conserved hypothetical protein	4.408	18061	Rv2140c	Unknown	Conserved protein TB18.6	conserved hypotheticalsPrediction based on GO and InterPro: intermediary metabolism and respiration (See Mazandu and Mulder, 2012)	non-essential
418	active	cytoplasm	38.1	0.99	97	8	MSMEG_4199
443	dormant	cytoplasm	ND	0.56	84	14	MSMEG_4200	200	ND	peptidase M20	4.544	47855.8	Rv2141c	Unknown	Conserved protein	intermediary metabolism and respiration	non-essential
363	active	cytoplasm	42.8	0.59	103	9	MSMEG_4217	56	26	DivIVA protein	4.3907	29544.3	Rv2145c	Unknown	Diviva family protein Wag31	cell wall and cell processes	essential
1495	active	chaps-membrane	12.7	0.74	139	14	MSMEG_4217
1627	dormant	sds-membrane	14.4	0.97	380	32	MSMEG_4217
525	dormant	cytoplasm	2.3	0.54	131	9	MSMEG_4217
349	active	cytoplasm	7.8	0.74	130	21	MSMEG_4222	126	200	cell division protein FtsZ	4.2468	39133.9	Rv2150c	Essential for cell division. It is thought that the intracellular concentration of FTSZ protein is critical for productive septum formation in mycobacteria.	Cell division protein FtsZ	cell wall and cell processes	essential
1572	active	sds-membrane	ND	0.35	70	13	MSMEG_4222
1730	dormant	chaps-membrane	ND	0.33	50	8	MSMEG_4229	200	ND	UDP-N-acetylmuramoylalanine--D-glutamate ligase	4.5239	49558.2	Rv2155c	Involved in cell wall formation; peptidoglycan biosynthesis.	Probable UDP-N-acetylmuramoylalanine-D-glutamate ligase MurD	cell wall and cell processes	essential
1371	dormant	chaps-membrane	17.5	0.48	81	15	MSMEG_4231	200	87	UDP-N-acetylmuramoyl-tripeptide--D-alanyl-D- alanine ligase	4.7914	51664.2	Rv2157c	Involved in cell wall formation; peptidoglycan biosynthesis.	Probable UDP-N-acetylmuramoylalanyl-D-glutamyl-2,6-diaminopimelate-D-alanyl-D-alanyl ligase MurF	cell wall and cell processes	essential
465	dormant	cytoplasm	135.2	0.63	110	19	MSMEG_4244	200	8	3-deoxy-7-phosphoheptulonate synthase	5.2019	50731.3	Rv2178c	Chorismate biosynthesis	3-deoxy-D-arabino-heptulosonate 7-phosphate synthase AroG (DAHP synthetase, phenylalanine-repressible)	intermediary metabolism and respiration	essential
1376	dormant	chaps-membrane	4.9	0.5	112	19	MSMEG_4244
1475	active	chaps-membrane	14.1	0.45	141	19	MSMEG_4254	87	200	AMP-binding enzyme	5.2321	64486.4	Rv2187	Function unknown, but involved in lipid degradation.	Long-chain-fatty-acid-CoA ligase FadD15 (fatty-acid-CoA synthetase) (fatty-acid-CoA synthase)	lipid metabolism	non-essential
1477	active	chaps-membrane	7.7	0.64	360	28	MSMEG_4254
1476	active	chaps-membrane	3.3	0.58	363	29	MSMEG_4254
522	dormant	cytoplasm	4.7	0.93	255	28	MSMEG_4270	200	117	adenosine kinase	4.3744	34854.1	Rv2202c	Adenosine phosphorylation	Adenosine kinase	intermediary metabolism and respiration	essential
523	dormant	cytoplasm	1.2	0.72	120	15	MSMEG_4270
360	active	cytoplasm	9.2	0.81	114	17	MSMEG_4275	118	200	nicotinate-nucleotide--dimethylbenzimidazole phosphoribosyltransferase	4.5929	35726.5	Rv2207	Involved in cobalamin biosynthesis	Probable nicotinate-nucleotide-dimethylbenzimidazol phosphoribosyltransferase CobT	intermediary metabolism and respiration	essential
339	active	cytoplasm	8.2	0.78	246	27	MSMEG_4276	123	200	branched-chain amino acid aminotransferase	4.6931	39836.8	Rv2210c	Thought to catalyze the first reaction in the catabolism of the essential branched chain amino acids leucine, isoleucine, and valine [catalytic activity: L-leucine + 2-oxoglutarate = 4-methyl-2-oxopentanoate + L-glutamate].	Branched-chain amino acid transaminase IlvE	intermediary metabolism and respiration	essential
494	dormant	cytoplasm	5.1	0.76	190	23	MSMEG_4278	200	114	glycine cleavage system T protein	4.7659	38776.8	Rv2211c	The glycine cleavage system catalyzes the degradation of glycine [catalytic activity: (6S)-tetrahydrofolate + S-aminomethyldihydrolipoylprotein = (6R)-5,10-methylenetetrahydrofolate + NH3 + dihydrolipoylprotein].	Probable aminomethyltransferase GcvT (glycine cleavage system T protein)	intermediary metabolism and respiration	essential
1328	active	chaps-membrane	90.3	0.5	134	18	MSMEG_4281	23	28	cytosol aminopeptidase	6.9028	53724.9	Rv2213	Protein degradation	Probable aminopeptidase PepB	intermediary metabolism and respiration	non-essential
321	active	cytoplasm	1.3	0.77	399	33	MSMEG_4281
1455	dormant	sds-membrane	12.5	0.65	402	33	MSMEG_4281
1456	dormant	sds-membrane	1.6	0.71	203	28	MSMEG_4281
273	active	cytoplasm	193.4	0.45	170	17	MSMEG_4283	16	13	2-oxoglutarate dehydrogenase, E2 component, dihydrolipoamide succinyltransferase	4.3595	61029.4	Rv2215	Involved in tricarboxylic acid cycle; converts pyruvate to acetyl-CoA and CO2. Also involved in antioxidant defense; LPDC|Rv0462, DLAT|Rv2215, AHPD|Rv2429, and AHPC|Rv2428 constitute an NADH-dependent peroxidase and peroxynitrite reductase that provides protection against oxidative stress.	DlaT, dihydrolipoamide acyltransferase, E2 component of pyruvate dehydrogenase	intermediary metabolism and respiration	essential
1310	active	chaps-membrane	29.9	0.33	157	13	MSMEG_4283
1418	active	sds-membrane	25.6	0.54	212	21	MSMEG_4283
1352	dormant	chaps-membrane	239	0.51	366	29	MSMEG_4283
1351	dormant	chaps-membrane	91.9	0.46	313	26	MSMEG_4283
1622	dormant	sds-membrane	37.7	0.52	317	34	MSMEG_4283
546	dormant	cytoplasm	13.6	0.48	203	16	MSMEG_4283
1653	dormant	sds-membrane	7.9	0.69	99	15	MSMEG_4284	200	30	conserved hypothetical protein	7.1479	31810.2	Rv2216	Unknown	Conserved protein	conserved hypotheticalsPrediction based on GO and InterPro: intermediary metabolism and respiration (See Mazandu and Mulder, 2012)	non-essential
1396	active	sds-membrane	89.2	0.38	59	14	MSMEG_4290	15	5	glutamine synthetase, type I	4.7562	53591.9	Rv2220	Involved in glutamine biosynthesis [catalytic activity: ATP + L-glutamate + NH(3) = ADP + glutamine + orthophosphate].	Glutamine synthetase GlnA1 (glutamine synthase) (GS-I)	intermediary metabolism and respiration	essential
463	dormant	cytoplasm	178.5	0.84	241	33	MSMEG_4290
1371	dormant	chaps-membrane	17.5	0.59	117	21	MSMEG_4290
473	dormant	cytoplasm	10.7	0.55	135	15	MSMEG_4290
474	dormant	cytoplasm	8.3	0.49	99	15	MSMEG_4290
1370	dormant	chaps-membrane	ND	0.38	93	11	MSMEG_4290
1728	dormant	chaps-membrane	ND	0.36	66	12	MSMEG_4290
1302	active	chaps-membrane	119.8	0.7	274	25	MSMEG_4296	17	128	protease	4.4524	54106.1	Rv2224c	Converts unknown esters to corresponding free acid and alcohol	Probable carboxylesterase CaeA	cell wall and cell processes	non-essential
1424	active	sds-membrane	36.7	0.7	393	28	MSMEG_4296
1523	dormant	chaps-membrane	4.3	0.64	273	29	MSMEG_4296
1565	dormant	chaps-membrane	21.7	0.6	113	9	MSMEG_4298	200	78	3-methyl-2-oxobutanoate hydroxymethyltransferase	5.331	30059	Rv2225	Involved in pantothenate biosynthesis.	3-methyl-2-oxobutanoate hydroxymethyltransferase PanB	intermediary metabolism and respiration	essential
423	active	cytoplasm	10.3	0.55	126	13	MSMEG_4299	111	200	enoyl-CoA hydratase/isomerase	4.8574	27314.7
1383	dormant	chaps-membrane	ND	0.73	100	10	MSMEG_4300	200	ND	transcription regulator AmtR	6.365	24330.4
388	active	cytoplasm	104.5	0.99	196	12	MSMEG_4313	30	47	glyoxalase/bleomycin resistance protein/dioxygenase	4.6915	14925.5
531	dormant	cytoplasm	22.2	0.99	248	16	MSMEG_4313
529	dormant	cytoplasm	17.7	0.9	97	8	MSMEG_4313
529	dormant	cytoplasm	17.7	0.99	103	8	MSMEG_4313
367	active	cytoplasm	438.2	0.92	225	19	MSMEG_4325	2	109	malonyl CoA-acyl carrier protein transacylase	4.559	29675.6	Rv2243	Catalyzes malonyl-CoA-ACP transacylase (MCAT) activity using holo-ACPM as substrate for transacylation [catalytic activity: malonyl-CoA + [acyl-carrier protein] = CoA + malonyl-[acyl-carrier protein]].	Malonyl CoA-acyl carrier protein transacylase FabD (malonyl CoA:ACPM acyltransferase) (MCT)	lipid metabolism	essential
578	dormant	cytoplasm	6.1	0.45	105	10	MSMEG_4325
1600	active	sds-membrane	77.1	0.95	388	44	MSMEG_4327	16	3	3-oxoacyl-[acyl-carrier-protein] synthase 1	4.8747	43786.6	Rv2245	Involved in fatty acid biosynthesis (mycolic acids synthesis); involved in meromycolate extension. Catalyzes the condensation reaction of fatty acid synthesis by the addition to an acyl acceptor of two carbons from malonyl-ACP [catalytic activity: acyl-[acyl-carrier protein] + malonyl-[acyl-carrier protein] = 3-oxoacyl-[acyl-carrier protein] + [acyl-carrier protein] + CO(2)].	3-oxoacyl-[acyl-carrier protein] synthase 1 KasA (beta-ketoacyl-ACP synthase) (KAS I)	lipid metabolism	essential
1601	active	sds-membrane	29.1	0.88	204	34	MSMEG_4327
1502	active	chaps-membrane	26.8	0.81	403	34	MSMEG_4327
1599	active	sds-membrane	19.6	0.93	403	49	MSMEG_4327
1602	active	sds-membrane	3.9	0.67	83	20	MSMEG_4327
1431	dormant	sds-membrane	553.2	0.89	448	46	MSMEG_4327
1556	dormant	chaps-membrane	13.1	0.66	189	29	MSMEG_4327
1559	dormant	chaps-membrane	12.5	0.34	129	10	MSMEG_4327
1555	dormant	chaps-membrane	12.4	0.47	92	13	MSMEG_4327
1557	dormant	chaps-membrane	9.3	0.82	122	24	MSMEG_4327
1649	dormant	sds-membrane	0.7	0.7	182	23	MSMEG_4327
305	active	cytoplasm	38.8	0.8	328	33	MSMEG_4328	57	6	3-oxoacyl-[acyl-carrier-protein] synthase 2	5.1409	43734.5	Rv2246	Involved in fatty acid biosynthesis (mycolic acids synthesis); involved in meromycolate extension. Catalyzes the condensation reaction of fatty acid synthesis by the addition to an acyl acceptor of two carbons from malonyl-ACP [catalytic activity: acyl-[acyl-carrier protein] + malonyl-[acyl-carrier protein] = 3-oxoacyl-[acyl-carrier protein] + [acyl-carrier protein] + CO(2)].	3-oxoacyl-[acyl-carrier protein] synthase 2 KasB (beta-ketoacyl-ACP synthase) (KAS I)	lipid metabolism	essential
1429	dormant	sds-membrane	113.8	0.91	446	42	MSMEG_4328
1430	dormant	sds-membrane	110.3	0.91	423	35	MSMEG_4328
1552	dormant	chaps-membrane	15.7	0.66	150	24	MSMEG_4328
1551	dormant	chaps-membrane	11.1	0.66	99	16	MSMEG_4328
1553	dormant	chaps-membrane	10	0.77	122	25	MSMEG_4328
1650	dormant	sds-membrane	0.8	0.37	60	10	MSMEG_4328
450	dormant	cytoplasm	20.9	0.85	251	24	MSMEG_4340	200	50	NAD/mycothiol-dependent formaldehyde dehydrogenase	4.5291	38404.8	Rv2259	Involved in the reduction of S-nitroglutathione	S-nitrosomycothiol reductase MscR	intermediary metabolism and respiration	essential
451	dormant	cytoplasm	4.7	0.56	69	10	MSMEG_4340
425	active	cytoplasm	6.9	0.74	81	8	MSMEG_4342	132	41	metallo-beta-lactamase family protein	4.4519	22337.9	Rv2260	Unknown	Conserved hypothetical protein	conserved hypotheticals	essential
1538	dormant	chaps-membrane	13	0.55	137	8	MSMEG_4342
1633	dormant	sds-membrane	3.8	0.79	85	9	MSMEG_4342
1461	active	chaps-membrane	4.3	0.28	118	9	MSMEG_4349	116	200	conserved hypothetical proline rich protein	4.2404	60081.2	Rv2264c	Unknown	Conserved hypothetical proline rich protein	conserved hypotheticalsPrediction based on GO and InterPro: cell wall and cell processes (See Mazandu and Mulder, 2012)	non-essential
421	active	cytoplasm	0.6	0.91	155	16	MSMEG_4358	151	200	D-beta-hydroxybutyrate dehydrogenase	4.8714	25543.9
1505	active	chaps-membrane	18.4	0.49	75	10	MSMEG_4362	79	200	universal stress protein family protein	6.6404	28072.8
347	active	cytoplasm	4.4	0.75	362	27	MSMEG_4367	139	130	formamidase	4.4507	44496.9
550	dormant	cytoplasm	3.2	0.91	370	21	MSMEG_4367
364	active	cytoplasm	8	0.94	163	21	MSMEG_4381	125	200	amidase	4.3322	36014.6
1522	dormant	chaps-membrane	3.4	0.8	355	34	MSMEG_4385	200	131	ABC transporter oligopeptide binding protein	4.5244	60086.6
375	active	cytoplasm	35.3	0.85	92	12	MSMEG_4401	62	200	phosphonoacetaldehyde hydrolase	4.7091	25117.2
446	dormant	cytoplasm	6.8	0.82	343	38	MSMEG_4464	200	103	modulator of DNA gyrase	4.611	54511.7	Rv2315c	Function unknown	Conserved protein	conserved hypotheticalsPrediction based on GO and InterPro: cell wall and cell processes (See Mazandu and Mulder, 2012)	non-essential
446	dormant	cytoplasm	6.8	0.48	187	27	MSMEG_4464
447	dormant	cytoplasm	5.7	0.67	158	24	MSMEG_4464
1421	active	sds-membrane	25.7	0.47	138	22	MSMEG_4484	47	200	putative conserved transmembrane protein	4.9647	71673.8	Rv2345	Unknown	Possible conserved transmembrane protein	cell wall and cell processes	non-essential
468	dormant	cytoplasm	4.2	0.91	384	43	MSMEG_4485	200	123	glycyl-tRNA synthetase	5.3925	52378.9	Rv2357c	Involved in translation mechanisms [catalytic activity: ATP + L-glycine + tRNA(GLY) = AMP + pyrophosphate + L-glycyl-tRNA(GLY)].	Probable glycyl-tRNA synthetase GlyS (glycine--tRNA ligase) (GLYRS)	information pathways	essential
1645	dormant	sds-membrane	0.5	0.45	109	13	MSMEG_4493	200	71	GTP-binding protein Era	6.0692	33177.1	Rv2364c	Binds both GDP and GTP. Has an intrinsic GTPase activity and is essential for cell growth.	Probable GTP-binding protein Era	information pathways
1484	active	chaps-membrane	41.4	0.8	277	23	MSMEG_4497	37	200	PhoH family protein	5.8871	37520.7	Rv2368c	Unknown	Probable PHOH-like protein PhoH1 (phosphate starvation-inducible protein PSIH)	information pathways	non-essential
1590	active	sds-membrane	31.1	0.91	353	38	MSMEG_4497
1486	active	chaps-membrane	27	0.76	168	24	MSMEG_4497
1489	active	chaps-membrane	11.4	0.76	170	26	MSMEG_4497
1589	active	sds-membrane	10.7	0.87	194	32	MSMEG_4497
1721	active	chaps-membrane	1.6	0.46	74	9	MSMEG_4497
1584	active	sds-membrane	1.7	0.32	67	8	MSMEG_4505	89	200	heat-inducible transcription repressor HrcA	5.2789	36747.7	Rv2374c	Involved in transcriptional regulation (repression) of class I heat shock proteins e.g. DNAK-GRPE-DNAJ1 and groels operons). Prevents heat-shock induction of these operons.	Probable heat shock protein transcriptional repressor HrcA	virulence, detoxification, adaptation	non-essential
1721	active	chaps-membrane	1.6	0.39	86	9	MSMEG_4530	125	200	sulfate ABC transporter, ATP-binding protein	6.0537	38754.7	Rv2397c	Involved in the active transport across the membrane of multiple sulfur-containing compounds, including sulfate and thiosulfate (import). Responsible for energy coupling to the transport system.	Sulfate-transport ATP-binding protein ABC transporter CysA1	cell wall and cell processes	essential
1590	active	sds-membrane	ND	0.54	102	14	MSMEG_4530
1281	active	chaps-membrane	647.5	0.77	363	24	MSMEG_4533	2	3	sulfate-binding protein	4.5432	36682.9	Rv2400c	Involved in the active transport across the membrane of multiple sulfur-containing compounds, including sulfate and thiosulfate (import).	Probable sulfate-binding lipoprotein SubI	cell wall and cell processes	essential
365	active	cytoplasm	59.7	0.71	152	20	MSMEG_4533
1402	active	sds-membrane	48.9	0.72	349	21	MSMEG_4533
1607	active	sds-membrane	12.4	0.41	82	9	MSMEG_4533
1335	dormant	chaps-membrane	466.5	0.75	254	20	MSMEG_4533
1628	dormant	sds-membrane	5.6	0.75	173	18	MSMEG_4533
522	dormant	cytoplasm	4.7	0.63	126	15	MSMEG_4533
523	dormant	cytoplasm	1.2	0.61	102	14	MSMEG_4533
1563	dormant	chaps-membrane	ND	0.4	87	9	MSMEG_4533
1494	active	chaps-membrane	7.5	0.61	221	15	MSMEG_4537	109	200	major membrane protein I	4.7927	33727.1
1478	active	chaps-membrane	ND	0.3	58	9	MSMEG_4538	ND	ND	cysteine desulphurase, SufS	5.4153	59621.4
1479	active	chaps-membrane	ND	0.36	79	11	MSMEG_4538
1497	active	chaps-membrane	11.6	0.71	150	17	MSMEG_4561	98	200	ABC Fe3+-siderophores transporter, periplasmic binding protein	4.3134	36463.1
1503	active	chaps-membrane	31.5	0.57	127	12	MSMEG_4578	57	200	conserved hypothetical protein	6.6064	27762.4	Rv2418c	Unknown	Unknown protein	conserved hypotheticalsPrediction based on GO and InterPro: intermediary metabolism and respiration (See Mazandu and Mulder, 2012)	essential
1608	active	sds-membrane	12.8	0.74	127	15	MSMEG_4578
1326	active	chaps-membrane	50.6	0.42	195	15	MSMEG_4623	39	46	GTP-binding protein Obg/CgtA	5.3983	51260.7	Rv2440c	Essential GTP-binding protein.	Probable GTP1/Obg-family GTP-binding protein Obg	intermediary metabolism and respiration	essential
1324	active	chaps-membrane	49.3	0.51	273	22	MSMEG_4623
1363	dormant	chaps-membrane	55	0.81	588	44	MSMEG_4623
1361	dormant	chaps-membrane	ND	0.51	68	15	MSMEG_4623	ND	ND
1362	dormant	chaps-membrane	ND	0.59	89	16	MSMEG_4623
1457	dormant	sds-membrane	ND	0.41	76	14	MSMEG_4623
381	active	cytoplasm	31.4	0.79	142	8	MSMEG_4627	68	89	nucleoside diphosphate kinase	5.2251	14916	Rv2445c	Major role in the synthesis of nucleoside triphosphates other than ATP [catalytic activity: ATP + nucleoside diphosphate = ADP + nucleoside triphosphate].	Probable nucleoside diphosphate kinase NdkA (NDK) (NDP kinase) (nucleoside-2-P kinase)	intermediary metabolism and respiration	non-essential
542	dormant	cytoplasm	9.3	0.9	218	12	MSMEG_4627
478	dormant	cytoplasm	11	0.64	279	57	MSMEG_4630	200	82	valyl-tRNA synthetase	4.9337	96758.7	Rv2448c	Involved in translation mechanisms [catalyic activity: ATP + L-valine + tRNA(val) = AMP + diphosphate + L-valyl-tRNA(val)].	Probable valyl-tRNA synthase protein ValS (valyl-tRNA synthetase) (valine--tRNA ligase) (valine translase)	information pathways	essential
1344	dormant	chaps-membrane	ND	0.55	122	18	MSMEG_4632	200	ND	saccharopine dehydrogenase	6.068	43633.1	Rv2449c	Unknown	Conserved protein	conserved hypotheticals	non-essential
1515	dormant	chaps-membrane	8.9	0.81	274	31	MSMEG_4633	200	117	peptidase S9, prolyl oligopeptidase	4.5787	72390.6
309	active	cytoplasm	91.5	0.93	281	32	MSMEG_4645	33	50	alpha oxoglutarate ferredoxin oxidoreductase, beta subunit	5.395	37302	Rv2454c	Function unknown; probably involved in cellular metabolism.	Probable oxidoreductase (beta subunit)	intermediary metabolism and respiration	essential
1648	dormant	sds-membrane	2.3	0.9	325	33	MSMEG_4645
1649	dormant	sds-membrane	0.7	0.31	74	5	MSMEG_4645
1517	dormant	chaps-membrane	34.5	0.89	454	42	MSMEG_4646	200	61	pyruvate synthase	4.7074	69050.9	Rv2455c	Function unknown; probably involved in cellular metabolism.	Probable oxidoreductase (alpha subunit)	intermediary metabolism and respiration	non-essential
1401	active	sds-membrane	ND	0.47	72	8	MSMEG_4647	ND	ND	carbohydrate kinase, PfkB, putative	4.6242	28937.7
495	dormant	cytoplasm	15.9	0.77	265	20	MSMEG_4650	200	61	putative oxidoreductase YisS	4.796	35394.6
1648	dormant	sds-membrane	ND	0.44	80	11	MSMEG_4652	200	ND	D-oliose 4-ketoreductase	4.8933	35241.7
535	dormant	cytoplasm	28.6	0.58	193	13	MSMEG_4672	200	35	Clp protease	5.0699	24066.4	Rv2460c	CLP cleaves peptides in various proteins in a process that requires ATP hydrolysis. CLP may be responsible for a fairly general and central housekeeping function rather than for the degradation of specific substrates.	Probable ATP-dependent CLP protease proteolytic subunit 2 ClpP2 (endopeptidase CLP 2)	intermediary metabolism and respiration	essential
530	dormant	cytoplasm	15.1	0.55	125	9	MSMEG_4673	200	64		4.4575	21855.8	Rv2461c
275	active	cytoplasm	87.8	0.88	370	27	MSMEG_4674	36	73	trigger factor	4.03	51655.2	Rv2462c	Involved in protein export. Acts as a chaperone by maintaining the newly synthesized protein in an open conformation.	Probable trigger factor (TF) protein Tig	cell wall and cell processes	non-essential
1463	active	chaps-membrane	3.2	0.62	185	20	MSMEG_4674
1725	dormant	chaps-membrane	26.8	0.58	207	20	MSMEG_4674
436	dormant	cytoplasm	5.2	0.76	291	27	MSMEG_4674
1536	dormant	chaps-membrane	13.9	0.4	109	15	MSMEG_4681	200	97	conserved hypothetical protein	4.2156	27960.8
540	dormant	cytoplasm	8.7	0.74	212	12	MSMEG_4684	200	90	ribose 5-phosphate isomerase	4.8379	16961.9	Rv2465c	Interconverts ribose-5-phosphate and ribulose-5-phosphate	Ribose-5-phosphate isomerase	intermediary metabolism and respiration	non-essential
1401	active	sds-membrane	30.1	0.53	87	9	MSMEG_4686	39	57	putative oxidoreductase YdbC	4.5215	32239.4
1629	dormant	sds-membrane	1.6	0.68	113	15	MSMEG_4686
479	dormant	cytoplasm	14.3	0.55	160	31	MSMEG_4690	200	69	aminopeptidase N	4.4206	94098.1	Rv2467	Aminopeptidase with broad substrate specificity to several peptides (could preferentially cleave leucine, arginine and lysine in peptide-bond-containing substrates).	Probable aminopeptidase N PepN (Lysyl aminopeptidase) (LYS-AP) (alanine aminopeptidase)	intermediary metabolism and respiration	non-essential
428	dormant	cytoplasm	14.2	0.61	283	30	MSMEG_4690
1403	active	sds-membrane	366.7	0.91	240	13	MSMEG_4692	2	12	conserved hypothetical protein	4.3953	15899	Rv2468c	Function unknown	Conserved protein	conserved hypotheticalsPrediction based on GO and InterPro: intermediary metabolism and respiration (See Mazandu and Mulder, 2012)	non-essential
1317	active	chaps-membrane	46.1	0.87	176	9	MSMEG_4692
1445	dormant	sds-membrane	42.9	0.87	133	10	MSMEG_4692
548	dormant	cytoplasm	2.5	0.63	364	25	MSMEG_4696	200	133	alpha-amylase family protein	4.395	56641.1	Rv2471	Involved in sugar metabolism (hydrolysis of terminal, non-reducing 1,4-linked D-glucose residues with release of D-glucose).	Probable alpha-glucosidase AglA (maltase) (glucoinvertase) (glucosidosucrase) (maltase-glucoamylase) (lysosomal alpha-glucosidase) (acid maltase)	intermediary metabolism and respiration	non-essential
1422	active	sds-membrane	34.9	0.56	296	26	MSMEG_4700	34	200	ABC-transporter protein, ATP binding component	4.8699	62258.4	Rv2477c	Thought to be involved in active transport of macrolide across the membrane (export): macrolide antibiotics resistance by an export mechanism. Responsible for energy coupling to the transport system.	Probable macrolide-transport ATP-binding protein ABC transporter	cell wall and cell processes	essential
328	active	cytoplasm	7.6	0.95	313	26	MSMEG_4709	127	200	enoyl-CoA hydratase	5.9482	25570	Rv2486	Could possibly oxidize fatty acids using specific components [catalytic activity: (3S)-3-hydroxyacyl-CoA = trans-2(or 3)-enoyl-CoA + H(2)O].	Probable enoyl-CoA hydratase EchA14 (enoyl hydrase) (unsaturated acyl-CoA hydratase) (crotonase)	lipid metabolism	non-essential
1712	active	chaps-membrane	19.2	0.5	152	10	MSMEG_4722	67	95	short-chain dehydrogenase	6.0323	27915.9	Rv2509	Function unknown; possibly involved in cellular metabolism.	Probable short-chain type dehydrogenase/reductase	intermediary metabolism and respiration	essential
1609	active	sds-membrane	13.1	0.95	357	24	MSMEG_4722
1718	active	chaps-membrane	2.7	0.44	113	8	MSMEG_4722
1608	active	sds-membrane	ND	0.41	81	10	MSMEG_4722
1383	dormant	chaps-membrane	15.2	0.95	427	31	MSMEG_4722
1382	dormant	chaps-membrane	3.2	0.91	492	28	MSMEG_4722
1298	active	chaps-membrane	13.3	0.26	74	6	MSMEG_4745	92	200	ErfK/YbiS/YcfS/YnhG family protein	4.6421	43267.2	Rv2518c	Involved in peptidoglycan synthesis. Catalyzes the formation of 3->3 crosslinks between peptidoglycan subunits.	Probable L,D-transpeptidase LdtB	cell wall and cell processes	essential
1546	dormant	chaps-membrane	33.8	0.59	153	9	MSMEG_4753	200	63	antioxidant, AhpC/TSA family protein	7.2513	17025.2	Rv2521	Putative antioxidant protein.	Probable bacterioferritin comigratory protein Bcp	virulence, detoxification, adaptation	non-essential
343	active	cytoplasm	22.7	0.87	310	23	MSMEG_4755	80	111	peptidase M20	4.6368	45704.2	Rv2522c	Function unknown	Conserved hypothetical protein	conserved hypotheticalsPrediction based on GO and InterPro: intermediary metabolism and respiration (See Mazandu and Mulder, 2012)	essential
447	dormant	cytoplasm	5.7	0.66	123	17	MSMEG_4755
446	dormant	cytoplasm	ND	0.53	103	15	MSMEG_4755
537	dormant	cytoplasm	8.1	0.61	66	8	MSMEG_4890	200	96	alkylhydroperoxidase, AhpD family protein	4.6672	18836.4	Rv2429	Involved in oxidative stress response. LPDC|Rv0462, DLAT|Rv2215, AHPD|Rv2429, and AHPC|Rv2428 constitute an NADH-dependent peroxidase and peroxynitrite reductase that provides protection against oxidative stress.	Alkyl hydroperoxide reductase D protein AhpD (alkyl hydroperoxidase D)	virulence, detoxification, adaptation	non-essential
377	active	cytoplasm	242.5	0.67	224	15	MSMEG_4891	12	25	alkylhydroperoxide reductase	4.2288	21626.3	Rv2428	Involved in oxidative stress response. LPDC|Rv0462, DLAT|Rv2215, AHPD|Rv2429, and AHPC|Rv2428 constitute an NADH-dependent peroxidase and peroxynitrite reductase that provides protection against oxidative stress.	Alkyl hydroperoxide reductase C protein AhpC (alkyl hydroperoxidase C)	virulence, detoxification, adaptation	essential
1472	active	chaps-membrane	5.5	0.67	134	9	MSMEG_4891
526	dormant	cytoplasm	43.3	0.85	306	20	MSMEG_4891
1378	dormant	chaps-membrane	23.3	0.91	372	21	MSMEG_4891
1464	active	chaps-membrane	ND	0.27	79	11	MSMEG_4893	ND	ND	Putative neutral zinc metallopeptidase	4.1171	50516.4	Rv0419	Function unknown; possibly hydrolyzes peptides and/or proteins.	Possible lipoprotein peptidase LpqM	cell wall and cell processes	non-essential
1632	dormant	sds-membrane	1.1	0.65	107	13	MSMEG_4902	200	64	metal-dependent hydrolase of the beta-lactamase superfamily protein III	4.5406	26979.3	Rv1339	Function unknown	Conserved protein	conserved hypotheticalsPrediction based on GO and InterPro: intermediary metabolism and respiration (See Mazandu and Mulder, 2012)
480	dormant	cytoplasm	20.4	0.83	662	67	MSMEG_4915	200	52	alpha-glucan phosphorylase family protein	5.0644	95917.9	Rv1328	Phosphorylase is an important allosteric enzyme in carbohydrate metabolism. Enzymes from different sources differ in their regulatory mechanisms and in their natural substrates. However, all known phosphorylases share catalytic and structural properties [catalytic activity: {(1,4)-alpha-D-glucosyl}(N) + phosphate = {(1,4)-alpha-D-glucosyl}(N-1) + alpha-D-glucose 1-phosphate].	Probable glycogen phosphorylase GlgP	intermediary metabolism and respiration	essential
416	active	cytoplasm	16.7	0.9	231	21	MSMEG_4917	94	200	tetratricopeptide repeat domain protein	4.3842	31121.9	Rv1324	Thioredoxin participates in various redox reactions through the reversible oxidation of its active center dithiol, to a disulfide, & catalyzes dithiol-disulfide exchange reactions	Possible thioredoxin	intermediary metabolism and respiration
486	dormant	cytoplasm	4.5	0.94	369	52	MSMEG_4918	200	120	1,4-alpha-glucan branching enzyme	5.469	82656.2	Rv1326c	Involved in glycogen biosynthesis (cytoplasmic polysaccharides) (third step) [catalytic activity: formation of 1,6-glucosidic linkages of glycogen].	1,4-alpha-glucan branching enzyme GlgB (glycogen branching enzyme)	intermediary metabolism and respiration
304	active	cytoplasm	299.5	0.84	271	27	MSMEG_4920	8	32	acetyl-CoA acetyltransferase	5.1198	42582.4	Rv1323	Function unknown, but supposed involvement in lipid degradation [catalytic activity: 2 acetyl-CoA = CoA + acetoacetyl-CoA].	Probable acetyl-CoA acetyltransferase FadA4 (acetoacetyl-CoA thiolase)	lipid metabolism	non-essential
456	dormant	cytoplasm	30.1	0.86	227	26	MSMEG_4920
384	active	cytoplasm	19.8	0.73	124	10	MSMEG_4921	89	200	methylmalonyl-CoA epimerase	5.2315	17059.3	Rv1322A	Function unknown	Conserved protein	conserved hypotheticalsPrediction based on GO and InterPro: lipid metabolism (See Mazandu and Mulder, 2012)	essential
1600	active	sds-membrane	ND	0.27	45	9	MSMEG_4932	ND	ND	UDP-N-acetylglucosamine 1-carboxyvinyltransferase	4.9349	43997.1	Rv1315	Involved in cell wall formation; peptidoglycan biosynthesis. Adds enolpyruvyl to UDP-N-acetylglucosamine [catalytic activity: phosphoenolpyruvate + UDP-N-acetyl-D- glucosamine = phosphate + UDP-N-acetyl-3-O-(1-carboxyvinyl)-D-glucosamine]	Probable UDP-N-acetylglucosamine 1-carboxyvinyltransferase MurA	cell wall and cell processes	essential
1610	active	sds-membrane	208.9	0.94	476	52	MSMEG_4936	8	110	ATP synthase F1, beta subunit	4.5928	51616.6	Rv1310	Produces ATP from ADP in the presence of a proton gradient across the membrane. The beta chain is the catalytic subunit [catalytic activity: ATP + H(2)O + H(+)(in) = ADP + phosphate + H(+)(out)]	Probable ATP synthase beta chain AtpD	intermediary metabolism and respiration	essential
1295	active	chaps-membrane	43.2	0.7	314	29	MSMEG_4936
1732	dormant	chaps-membrane	10.9	0.8	412	35	MSMEG_4936
1731	dormant	chaps-membrane	6.4	0.85	305	35	MSMEG_4936
1506	active	chaps-membrane	15.4	0.3	71	6	MSMEG_4937	84	200	ATP synthase F1, gamma subunit	5.5756	33397.8	Rv1309	Produces ATP from ADP in the presence of a proton gradient across the membrane. The gamma chain is believed to be important in regulating ATPase activity and the flow of protons through the cf(0) complex.	Probable ATP synthase gamma chain AtpG	intermediary metabolism and respiration	essential
1395	active	sds-membrane	41.2	0.64	243	27	MSMEG_4938	28	32	ATP synthase F1, alpha subunit	4.5689	58888.5	Rv1308	Produces ATP from ADP in the presence of a proton gradient across the membrane. The alpha chain is a regulatory subunit [catalytic activity:ATP + H(2)O + H(+)(in) = ADP + phosphate + H(+)(out)]	Probable ATP synthase alpha chain AtpA	intermediary metabolism and respiration	essential
1303	active	chaps-membrane	40.1	0.5	233	20	MSMEG_4938
286	active	cytoplasm	24.7	0.65	206	23	MSMEG_4938
1364	dormant	chaps-membrane	82.4	0.71	410	40	MSMEG_4938
438	dormant	cytoplasm	15.1	0.59	109	18	MSMEG_4938
1535	dormant	chaps-membrane	2.1	0.27	120	15	MSMEG_4938
315	active	cytoplasm	30.4	0.96	387	30	MSMEG_4956	70	137	threonine synthase	5.9103	37442.6	Rv1295	Involved in threonine biosynthesis [catalytic activity: O-phospho-L-homoserine + H(2)O = L-threonine + phosphate]	Threonine synthase ThrC (ts)	intermediary metabolism and respiration	essential
1733	dormant	chaps-membrane	1	0.54	70	11	MSMEG_4956
1427	active	sds-membrane	20.9	0.61	123	21	MSMEG_4957	52	121	homoserine dehydrogenase	4.5776	45586.7	Rv1294	Involved in the conversion of L-aspartate to homoserine (third step). Homoserine participates in the biosynthesis of threonine and then isoleucine and in the biosynthesis of methionine [catalytic activity: L-homoserine + NAD(P)(+) = L-aspartate 4-semialdehyde + NAD(P)H.]	Probable homoserine dehydrogenase ThrA	intermediary metabolism and respiration	essential
1729	dormant	chaps-membrane	6.2	0.6	149	20	MSMEG_4957
523	dormant	cytoplasm	1.2	0.7	101	13	MSMEG_4971	200	146	oxidoreductase	4.3191	34993.1	Rv2781c	Function unknown; probably involved in cellular metabolism.	Possible alanine rich oxidoreductase		non-essential
419	active	cytoplasm	4.2	0.71	78	10	MSMEG_4976	142	36	isochorismatase hydrolase	4.4001	20699.5
1634	dormant	sds-membrane	4.6	0.96	198	20	MSMEG_4976
386	active	cytoplasm	84.2	0.87	216	13	MSMEG_4985	37	96	carbonic anhydrase	4.753	18030.4	Rv1284	Catalyzes reversible dehydration of CO2 to form bicarbonate	Beta-carbonic anhydrase	intermediary metabolism and respiration	essential
537	dormant	cytoplasm	8.1	0.89	194	17	MSMEG_4985
1306	active	chaps-membrane	90.1	0.54	133	18	MSMEG_4999	24	69	bacterial extracellular solute-binding protein, family protein 5	4.6827	61075.4	Rv1280c	Involved in active transport of oligopeptide across the membrane (import). This protein is a component of the oligopeptide permease, a binding protein-dependent transport system; it binds peptides up to five amino acids long with high affinity.	Probable periplasmic oligopeptide-binding lipoprotein OppA	cell wall and cell processes	non-essential
1305	active	chaps-membrane	47	0.49	106	14	MSMEG_4999
1367	dormant	chaps-membrane	27.8	0.62	182	35	MSMEG_4999
1365	dormant	chaps-membrane	15.4	0.34	139	11	MSMEG_4999
1366	dormant	chaps-membrane	ND	0.45	99	19	MSMEG_4999
344	active	cytoplasm	10.8	0.79	174	28	MSMEG_5037	109	200	oxidoreductase, FAD-binding	4.4937	47316	Rv1257c	Function unknown; probably involved in cellular metabolism	Probable oxidoreductase	intermediary metabolism and respiration	essential
1471	active	chaps-membrane	3.3	0.51	75	6	MSMEG_5043	119	200	LprE protein	5.1368	18375.5	Rv1252c	Unknown	Probable lipoprotein LprE	cell wall and cell processes	non-essential
1537	dormant	chaps-membrane	13.6	0.86	163	18	MSMEG_5054	200	99	ABC transporter, quaternary amine uptake transporter (QAT) family protein, substrate-binding protein	4.5977	29156.9	Rv1244		Probable lipoprotein LpqZ
360	active	cytoplasm	9.2	0.94	279	29	MSMEG_5055	118	200	NAD-dependent malic enzyme	4.6042	39117.7
1601	active	sds-membrane	29.1	0.53	88	16	MSMEG_5058	40	200	ABC transporter, ATP-binding protein SugC	4.777	43656.6	Rv1238	Involved in active transport of sugar across the membrane (import). Responsible for energy coupling to the transport system.	Probable sugar-transport ATP-binding protein ABC transporter SugC	cell wall and cell processes	non-essential
1500	active	chaps-membrane	4.6	0.58	131	18	MSMEG_5058
1486	active	chaps-membrane	27	0.44	74	14	MSMEG_5068	61	137	Mrp protein	5.4507	39758.9	Rv1229c	Unknown: thought to be a ATP-binding protein.	Probable Mrp-related protein Mrp	intermediary metabolism and respiration	essential
1589	active	sds-membrane	10.7	0.64	76	21	MSMEG_5068
1590	active	sds-membrane	ND	0.35	62	12	MSMEG_5068
1733	dormant	chaps-membrane	1	0.75	164	25	MSMEG_5068
1305	active	chaps-membrane	47	0.6	277	24	MSMEG_5070	41	66	Trypsin	4.5548	51631.8	Rv1223	Possibly hydrolyzes peptides and/or proteins (seems to cleave preferentially after serine residue).	Probable serine protease HtrA (DEGP protein)	intermediary metabolism and respiration	essential
1367	dormant	chaps-membrane	27.8	0.61	130	21	MSMEG_5070
1658	dormant	sds-membrane	0.9	0.43	110	16	MSMEG_5070
1366	dormant	chaps-membrane	ND	0.23	106	8	MSMEG_5070
420	active	cytoplasm	7.3	0.79	188	16	MSMEG_5073	130	200	O-methyltransferase, family protein 3	4.483	21703.4	Rv1220c	Function unknown; involved in cellular metabolism	Probable methyltransferase		non-essential
274	active	cytoplasm	11.2	0.77	352	34	MSMEG_5089	107	200	conserved hypothetical protein	4.171	80663.4
1469	active	chaps-membrane	6.4	0.9	255	16	MSMEG_5090	111	200	conserved hypothetical protein	4.3645	26345.8
1468	active	chaps-membrane	3.1	0.61	105	8	MSMEG_5090
317	active	cytoplasm	20.2	0.76	309	24	MSMEG_5104	86	136	tetrahydropicolinate succinylase	5.3652	32450.6	Rv1201c	Involved in biosynthesis of diaminopimelate and lysine from aspartate semialdehyde (at the third step) [catalytic activity: tetrahydrodipicolinate + succinyl-CoA + H2O = N-succinyl-2-amino-6-ketopimelate + coenzyme A]	Tetrahydrodipicolinate N-succinyltransferase DapD	intermediary metabolism and respiration	essential
582	dormant	cytoplasm	2.3	0.88	202	19	MSMEG_5104
559	dormant	cytoplasm	4.7	0.61	344	28	MSMEG_5119	200	118	1-pyrroline-5-carboxylate dehydrogenase	5.6777	58433.4	Rv1187	Involved in the arginase pathway [catalytic activity: 1-pyrroline-5-carboxylate + NAD(+) + H(2)O = L-glutamate + NADH]	Probable pyrroline-5-carboxylate dehydrogenase RocA	intermediary metabolism and respiration	non-essential
395	active	cytoplasm	27.6	0.46	101	6	MSMEG_5122	72	200	ferredoxin	3.5784	11640.8	Rv1177	Ferredoxins are iron-sulfur proteins that transfer electrons in a wide variety of metabolic reactions.	Probable ferredoxin FdxC	intermediary metabolism and respiration	essential
509	dormant	cytoplasm	ND	0.81	72	11	MSMEG_5129	200	ND	N-Acetyl-1-D-myo-Inosityl-2-Amino-2-Deoxy-alpha- D-Glucopyranoside Deacetylase MshB	4.6569	30819.3	Rv1170	Involved in mycothiol biosynthesis. 1-D-myo-inosityl-2-acetamido-2-deoxy-alpha-D-glucopyranoside (GlcNAc-Ins) is converted to 1-D-myo-inosityl-2-amino-2-deoxy-alpha-D-glucopyranoside (GlcN-Ins) by this enzyme. Seems to possess weak mycothiol conjugate amidase activity but SHOWS substantial deacetylation activity with 1-D-myo-inosityl-2-acetamido-2-deoxy-alpha-D-glucopyranoside (GlcNAc-Ins), a hyp…	N-acetyl-1-D-myo-inosityl-2-amino-2-deoxy-alpha-D-glucopyranoside deacetylase MshB (GlcNAc-Ins deacetylase)	intermediary metabolism and respiration	non-essential
1271	active	chaps-membrane	107.5	0.63	465	39	MSMEG_5130	21	72	bacterial extracellular solute-binding protein, family protein 5	4.3557	65675.1	Rv1166	Unknown	Probable conserved lipoprotein LpqW	cell wall and cell processes	essential
1420	active	sds-membrane	6.6	0.7	479	34	MSMEG_5130
1724	dormant	chaps-membrane	26.9	0.62	394	31	MSMEG_5130
1421	active	sds-membrane	25.7	0.85	390	50	MSMEG_5132	47	115	GTP-binding protein TypA/BipA	4.9608	68246.6	Rv1165	Unknown; probably interacts with the ribosomes in a GTP dependent manner	Possible GTP-binding translation elongation factor TypA (tyrosine phosphorylated protein A) (GTP-binding protein)	information pathways	non-essential
1513	dormant	chaps-membrane	9.2	0.71	411	42	MSMEG_5132
1543	dormant	chaps-membrane	82	0.72	377	21	MSMEG_5136	200	33	helix-turn-helix motif	6.5195	16673.9	Rv0080	Function unknown	Conserved hypothetical protein	conserved hypotheticals	non-essential
1542	dormant	chaps-membrane	41.4	0.6	193	12	MSMEG_5136
544	dormant	cytoplasm	6.5	0.45	73	5	MSMEG_5136
330	active	cytoplasm	9.9	0.89	230	23	MSMEG_5183	113	110	3-Hydroxyacyl-CoA dehydrogenase	4.9798	26301.2	Rv1144	Function unknown; supposedly involved in cellular metabolism.	Probable short-chain type dehydrogenase/reductase	intermediary metabolism and respiration	non-essential
502	dormant	cytoplasm	5.9	0.63	144	12	MSMEG_5183
1735	dormant	chaps-membrane	5.9	0.77	159	15	MSMEG_5183
563	dormant	cytoplasm	1.3	0.45	71	11	MSMEG_5184	200	144	alpha-methylacyl-CoA racemase, putative	4.9205	39047.1	Rv1143	Required for bile acid synthesis and for catabolism of branched-chain fatty acids	Probable alpha-methylacyl-CoA racemase Mcr (2-methylacyl-CoA racemase) (2-arylpropionyl-CoA epimerase )	lipid metabolism	non-essential
402	active	cytoplasm	5.6	0.52	91	6	MSMEG_5196	136	200	fasciclin domain protein	3.9611	25674.6	Rv2873	Not really known.	Cell surface lipoprotein Mpt83 (lipoprotein P23)	cell wall and cell processes	non-essential
333	active	cytoplasm	8.6	0.54	110	11	MSMEG_5198	122	200	carnitinyl-CoA dehydratase	5.1898	27923.7
308	active	cytoplasm	201.9	0.54	90	17	MSMEG_5199	15	200	putative acyl-CoA dehydrogenase	4.9777	39839
1581	active	sds-membrane	17.2	0.62	76	10	MSMEG_5209	61	200	hydrolase, alpha/beta fold family protein	4.9379	31266	Rv1123c	Supposedly involved in detoxification reactions.	Possible peroxidase BpoB (non-haem peroxidase)	virulence, detoxification, adaptation	non-essential
1580	active	sds-membrane	6.5	0.62	62	9	MSMEG_5209
1632	dormant	sds-membrane	1.1	0.47	92	7	MSMEG_5225	200	64	conserved hypothetical protein	4.1969	21891.2	Rv1109c	Function unknown	Conserved protein	conserved hypotheticalsPrediction based on GO and InterPro: information pathways (See Mazandu and Mulder, 2012)
1720	active	chaps-membrane	9.9	0.43	122	11	MSMEG_5236	105	200	dienelactone hydrolase family protein	6.4012	29114
452	dormant	cytoplasm	9.4	0.57	131	16	MSMEG_5239	200	88	fructose-1,6-bisphosphatase, class II	4.6739	35866.6	Rv1099c	Involved in gluconeogenesis [catalytic activity: fructose-1,6-bisphosphate + H2O = D-fructose-6-phosphate + phosphate]	Fructose 1,6-bisphosphatase GlpX	intermediary metabolism and respiration	non-essential
300	active	cytoplasm	16.1	0.69	370	32	MSMEG_5240	95	27	fumarate hydratase class II	4.8971	49762.5	Rv1098c	Involved in the tricarboxylic acid cycle. Catalyzes the reversible hydration of fumarate to L-malate [catalytic activity: (S)-malate = fumarate + H2O]	Probable fumarase Fum (fumarate hydratase)	intermediary metabolism and respiration	essential
299	active	cytoplasm	9.9	0.47	136	19	MSMEG_5240
459	dormant	cytoplasm	40.7	0.78	491	43	MSMEG_5240
541	dormant	cytoplasm	5.6	0.9	160	11	MSMEG_5243	200	112	helix-turn-helix motif	5.1802	16162.2
312	active	cytoplasm	119.7	0.93	366	25	MSMEG_5245	25	48	universal stress protein family protein	5.7069	30069	Rv2028c, Rv3134c	Unknown	Universal stress protein family protein	virulence, detoxification, adaptation	non-essential
1507	active	chaps-membrane	18.1	0.88	266	19	MSMEG_5245
1508	active	chaps-membrane	8.1	0.81	162	15	MSMEG_5245
1593	active	sds-membrane	ND	0.59	66	10	MSMEG_5245
1738	dormant	chaps-membrane	11.8	0.7	174	17	MSMEG_5245
1654	dormant	sds-membrane	2.4	0.3	71	5	MSMEG_5245
1491	active	chaps-membrane	9.9	0.8	209	21	MSMEG_5246	81	9	conserved hypothetical protein	5.0211	36220.8	Rv2032	Unknown. May have a role for bacteria within the host environment.	Conserved protein Acg	conserved hypotheticals	essential
1603	active	sds-membrane	7.4	0.78	92	19	MSMEG_5246
1579	active	sds-membrane	5.3	0.55	72	9	MSMEG_5246
1604	active	sds-membrane	4.6	0.57	57	10	MSMEG_5246
1578	active	sds-membrane	ND	0.48	78	9	MSMEG_5246
1350	dormant	chaps-membrane	141.7	0.89	422	34	MSMEG_5246
492	dormant	cytoplasm	128.3	0.79	160	18	MSMEG_5246
493	dormant	cytoplasm	55.6	0.88	299	30	MSMEG_5246
1434	dormant	sds-membrane	32.8	0.89	314	32	MSMEG_5246
1349	dormant	chaps-membrane	29.5	0.9	237	26	MSMEG_5246
1433	dormant	sds-membrane	28.6	0.68	170	19	MSMEG_5246
1561	dormant	chaps-membrane	13.6	0.75	187	21	MSMEG_5246
1562	dormant	chaps-membrane	5.3	0.49	97	10	MSMEG_5246
1651	dormant	sds-membrane	0.6	0.52	81	9	MSMEG_5246
564	dormant	cytoplasm	0.3	0.59	127	13	MSMEG_5246
1648	dormant	sds-membrane	ND	0.57	88	11	MSMEG_5246
325	active	cytoplasm	3.1	0.91	364	34	MSMEG_5249	145	112	serine hydroxymethyltransferase	5.4163	51904.1
1375	dormant	chaps-membrane	10.1	0.85	205	28	MSMEG_5249
1376	dormant	chaps-membrane	4.9	0.8	169	22	MSMEG_5249
465	dormant	cytoplasm	ND	0.48	75	15	MSMEG_5249
1581	active	sds-membrane	ND	0.36	51	7	MSMEG_5261	200	92	mycothiol conjugate amidase Mca	5.1127	32673.7	Rv1082	Mycothiol-dependent detoxification enzyme, involved in mycothiol biosynthesis.	Mycothiol conjugate amidase Mca (mycothiol S-conjugate amidase)	virulence, detoxification, adaptation	non-essential
1740	dormant	chaps-membrane	16.3	0.67	85	15	MSMEG_5261
1739	dormant	chaps-membrane	12.2	0.35	79	10	MSMEG_5261
1340	dormant	chaps-membrane	ND	0.39	57	8	MSMEG_5261
387	active	cytoplasm	126.3	0.68	109	9	MSMEG_5263	23	200	transcription elongation factor GreA	4.2911	18004.8	Rv1080c	Necessary for efficient RNA polymerase transcription elongation past template-encoded arresting sites. The arresting sites in DNA have the property of trapping a certain fraction of elongating RNA polymerases that pass through, resulting in locked ternary complexes. Cleavage of the nascent trancript by cleavage factors such as GREA or GREB allows the resumption of elongation from the new 3'termin…	Probable transcription elongation factor GreA (transcript cleavage factor GreA)	information pathways	non-essential
294	active	cytoplasm	32.1	0.84	275	27	MSMEG_5270	67	200	cystathionine beta-synthase	4.7845	48781.2	Rv1077	Thought to be involved in homocysteine transulfuration [catalytic activity: L-serine + L-homocysteine = cystathionine + H2O]	Probable cystathionine beta-synthase Cbs (serine sulfhydrase) (beta-thionase) (hemoprotein H-450)	intermediary metabolism and respiration	non-essential
295	active	cytoplasm	13.5	0.75	117	20	MSMEG_5270
303	active	cytoplasm	405.5	0.89	320	33	MSMEG_5273	4	19	beta-ketoadipyl CoA thiolase	4.7291	42591.1	Rv1074c	Function unknown, but supposedly involved in lipid degradation (beta oxidation).	Probable beta-ketoacyl CoA thiolase FadA3	lipid metabolism	non-essential
454	dormant	cytoplasm	51.3	0.84	333	35	MSMEG_5273
1557	dormant	chaps-membrane	9.3	0.75	99	23	MSMEG_5273
363	active	cytoplasm	42.8	0.59	96	10	MSMEG_5276	56	135	enoyl-CoA hydratase	4.4612	36915.4	Rv1071c	Could possibly oxidize fatty acids using specific components [catalytic activity: (3S)-3-hydroxyacyl-CoA = trans-2(or 3)-enoyl-CoA + H(2)O].	Possible enoyl-CoA hydratase EchA9 (enoyl hydrase) (unsaturated acyl-CoA hydratase) (crotonase)	lipid metabolism	non-essential
525	dormant	cytoplasm	2.3	0.56	127	9	MSMEG_5276
1562	dormant	chaps-membrane	5.3	0.4	86	7	MSMEG_5287	200	123	dehydrogenase	4.676	36165.4
1285	active	chaps-membrane	66.1	0.83	247	20	MSMEG_5368	30	40	ectoine/hydroxyectoine ABC transporter solute-binding protein	4.5232	33063.1
1284	active	chaps-membrane	11.8	0.65	87	13	MSMEG_5368
1355	dormant	chaps-membrane	64.9	0.49	90	9	MSMEG_5368
1536	dormant	chaps-membrane	13.9	0.67	189	25	MSMEG_5368
283	active	cytoplasm	5.6	0.51	86	7	MSMEG_5412	135	200	immunogenic protein MPT63	3.8476	33360.4
351	active	cytoplasm	134.1	0.76	311	23	MSMEG_5415	21	44	enolase	4.2324	44761	Rv1023	Glycolysis [catalytic activity:2-phospho-D-glycerate = phosphoenolpyruvate + H(2)O]	Probable enolase Eno	intermediary metabolism and respiration	essential
1574	active	sds-membrane	18.5	0.63	325	22	MSMEG_5415
1527	dormant	chaps-membrane	33.9	0.66	311	21	MSMEG_5415
448	dormant	cytoplasm	22.7	0.9	409	30	MSMEG_5415
1607	active	sds-membrane	12.4	0.35	136	11	MSMEG_5431	69	200	ribosomal protein L25, Ctc-form	4.235	22550.1	Rv1015c	Binds to the 50S rRNA	50S ribosomal protein L25 RplY	information pathways	non-essential
1563	dormant	chaps-membrane	ND	0.39	69	7	MSMEG_5431	ND	ND
1471	active	chaps-membrane	3.3	0.64	165	14	MSMEG_5452	119	200	conserved hypothetical protein	4.6613	23690.9	Rv0999	Unknown	Unknown protein	conserved hypotheticalsPrediction based on GO and InterPro: intermediary metabolism and respiration (See Mazandu and Mulder, 2012)	non-essential
566	dormant	cytoplasm	1.3	0.63	112	11	MSMEG_5454	200	145	choloylglycine hydrolase, putative	4.8136	35253.8
1583	active	sds-membrane	8.6	0.46	173	10	MSMEG_5471	76	119	UTP-glucose-1-phosphate uridylyltransferase	5.1157	31685.4	Rv0993	May play a role in stationary phase survival [catalytic activity: UTP + alpha-D-glucose 1-phosphate = diphosphate + UDP-glucose].	UTP--glucose-1-phosphate uridylyltransferase GalU (UDP-glucose pyrophosphorylase) (UDPGP) (alpha-D-glucosyl-1-phosphate uridylyltransferase) (uridine diphosphoglucose pyrophosphorylase)	intermediary metabolism and respiration	essential
1584	active	sds-membrane	1.7	0.64	182	14	MSMEG_5471
1564	dormant	chaps-membrane	7.1	0.64	145	14	MSMEG_5471
1409	active	sds-membrane	25.7	0.21	48	4	MSMEG_5483	46	17	porin	4.2675	22383.1
1316	active	chaps-membrane	5.1	0.21	50	4	MSMEG_5483
1377	dormant	chaps-membrane	160.1	0.24	88	6	MSMEG_5483
1446	dormant	sds-membrane	31.7	0.24	78	6	MSMEG_5483
407	active	cytoplasm	13.7	1	159	13	MSMEG_5485	99	200	molybdopterin biosynthesis protein	4.0278	17944.3	Rv0984	Thought to be involved in molybdopterin biosynthesis. Catalyzes the dehydratation of 4A-hydroxytetrahydropterins [catalytic activity: (6R)-6-(L-erythro-1,2-dihydroxypropyl)-5,6,7,8-tetrahydro-4A-hydroxypterin = (6R)-6-(L-erythro-1,2- dihydroxypropyl)-7,8-dihydro-6H-pterin + H(2)O.].	Possible pterin-4-alpha-carbinolamine dehydratase MoaB2 (PHS) (4-alpha- hydroxy-tetrahydropterin dehydratase) (pterin-4-a-carbinolamine dehydratase) (phenylalanine hydroxylase-stimulating protein) (PHS) (pterin carbinolamine dehydratase) (PCD)	intermediary metabolism and respiration	non-essential
1569	dormant	chaps-membrane	20.2	0.62	104	10	MSMEG_5488	200	80	DNA-binding response regulator	4.8102	25774.3	Rv0981	Regulator part of a two component regulatory system (MPRAB system)	Mycobacterial persistence regulator MRPA (two component response transcriptional regulatory protein)	regulatory proteins	non-essential
1360	dormant	chaps-membrane	52.9	0.86	608	42	MSMEG_5512	200	27	magnesium chelatase	4.7898	50033.7	Rv0958	Chelation, introducing a magnesium ion into specific substrate.	Possible magnesium chelatase	intermediary metabolism and respiration	non-essential
1432	dormant	sds-membrane	13.6	0.86	540	39	MSMEG_5512
311	active	cytoplasm	298.3	0.9	329	25	MSMEG_5524	9	30	succinyl-CoA synthetase, alpha subunit	5.036	30948.3	Rv0952	Involved in tricarboxylic acid cycle [catalytic activity: ATP + succinate + CoA = ADP + succinyl-CoA + phosphate].	Probable succinyl-CoA synthetase (alpha chain) SucD (SCS-alpha)	intermediary metabolism and respiration	essential
373	active	cytoplasm	37.4	0.82	177	22	MSMEG_5524
503	dormant	cytoplasm	31.8	0.9	228	20	MSMEG_5524
1565	dormant	chaps-membrane	21.7	0.67	236	17	MSMEG_5524
354	active	cytoplasm	12.5	0.52	189	17	MSMEG_5525	103	21	succinyl-CoA synthetase, beta subunit	4.447	40932.3	Rv0951	Involved in tricarboxylic acid cycle [catalytic activity: ATP + succinate + CoA = ADP + succinyl-CoA + phosphate].	Probable succinyl-CoA synthetase (beta chain) SucC (SCS-beta)	intermediary metabolism and respiration	essential
449	dormant	cytoplasm	50.3	0.74	421	33	MSMEG_5525
568	dormant	cytoplasm	6.8	0.51	130	17	MSMEG_5525
288	active	cytoplasm	4.2	0.58	241	25	MSMEG_5538	141	87	[NADP+] succinate-semialdehyde dehydrogenase	4.4705	50784.6
439	dormant	cytoplasm	9.9	0.57	227	25	MSMEG_5538
464	dormant	cytoplasm	107.4	0.77	147	25	MSMEG_5541	200	10	glucose-6-phosphate isomerase	4.9762	59629.9	Rv0946c	Involved in glycolysis and in gluconeogenesis [catalytic activity: D-glucose 6-phosphate = D-fructose 6-phosphate].	Probable glucose-6-phosphate isomerase Pgi (GPI) (phosphoglucose isomerase) (phosphohexose isomerase) (phi)	intermediary metabolism and respiration	essential
469	dormant	cytoplasm	8.1	0.62	140	20	MSMEG_5541
1608	active	sds-membrane	ND	0.5	77	9	MSMEG_5568	ND	ND	clavaldehyde dehydrogenase	5.8081	26899.4
1324	active	chaps-membrane	ND	0.31	61	8	MSMEG_5580	ND	ND	Ku protein	5.7602	36848.7	Rv0937c	Involved in DNA double-strand break repair, by nonhomologous end joining (NHEJ). Interacts with LIGD (Rv0938).	DNA end-binding protein, Mku	information pathways	essential
1312	active	chaps-membrane	26.8	0.82	359	26	MSMEG_5638	62	200	metallo-beta-lactamase family protein	7.0462	40602.2	Rv0906	Function unknown	Conserved protein	conserved hypotheticalsPrediction based on GO and InterPro: cell wall and cell processes (See Mazandu and Mulder, 2012)	non-essential
1539	dormant	chaps-membrane	22.2	0.44	96	6	MSMEG_5664	200	77	binding protein	4.3423	12901.5
561	dormant	cytoplasm	0.7	0.38	129	12	MSMEG_5667	200	153	phytoene dehydrogenase	6.4096	55154.2	Rv0897c	Function unknown; probably involved in cellular metabolism.	Probable oxidoreductase	intermediary metabolism and respiration	essential
491	dormant	cytoplasm	14.3	0.59	103	15	MSMEG_5676	200	70	citrate synthase	4.9566	40332.9	Rv0889c	Involved in tricarboxylic acid cycle (KREBS cycle) [catalytic activity: citrate + CoA = acetyl-CoA + H2O + oxaloacetate].	Probable citrate synthase II CitA		non-essential
1445	dormant	sds-membrane	42.9	0.7	80	11	MSMEG_5680	200	12	glyoxalase family protein	4.3378	16264.4	Rv0887c	Function unknown	Conserved hypothetical protein	conserved hypotheticalsPrediction based on GO and InterPro: intermediary metabolism and respiration (See Mazandu and Mulder, 2012)
551	dormant	cytoplasm	4.2	0.47	133	11	MSMEG_5684	200	124	phosphoserine aminotransferase, putative	4.5143	39324.4	Rv0884c	Catalyzes the reversible interconversion of phosphoserine and 2-oxoglutarate to 3-phosphonooxypyruvate and glutamate. Require both in the major phosphorylated pathway of serine biosynthesis and in pyridoxine biosynthesis [catalytic activity: O-phospho-L-serine + 2-oxoglutarate = 3-phosphonooxypyruvate + L-glutamate].	Possible phosphoserine aminotransferase SerC (PSAT)	intermediary metabolism and respiration	essential
1713	active	chaps-membrane	61.9	0.82	158	10	MSMEG_5690	32	200	conserved hypothetical protein	7.4224	16847.4
362	active	cytoplasm	0.6	0.62	113	11	MSMEG_5691	150			4.2081	27355.4	Rv0877	Function unknown	Conserved hypothetical protein	conserved hypotheticalsPrediction based on GO and InterPro: regulatory proteins (See Mazandu and Mulder, 2012)	non-essential
582	dormant	cytoplasm	2.3	0.63	145	15	MSMEG_5695	200	136	glutathione S-transferase	5.1286	38290.9
1602	active	sds-membrane	ND	0.3	54	7	MSMEG_5721	ND	ND	acetyl-CoA acetyltransferase	4.7887	42022.6	Rv0859	Function unknown, but involvement in lipid degradation.	Possible acyl-CoA thiolase FadA	lipid metabolism	non-essential
1649	dormant	sds-membrane	0.7	0.27	103	7	MSMEG_5721	200	68
1509	active	chaps-membrane	67.1	0.54	85	9	MSMEG_5733	29	14	universal stress protein family protein	5.5197	29819.2
1593	active	sds-membrane	21.9	0.86	172	19	MSMEG_5733
1508	active	chaps-membrane	8.1	0.73	97	10	MSMEG_5733
1343	dormant	chaps-membrane	193	0.86	324	22	MSMEG_5733
1741	dormant	chaps-membrane	78.1	0.65	86	9	MSMEG_5733
1565	dormant	chaps-membrane	21.7	0.56	109	9	MSMEG_5733
1738	dormant	chaps-membrane	11.8	0.55	74	9	MSMEG_5733
1654	dormant	sds-membrane	2.4	0.4	140	8	MSMEG_5733
445	dormant	cytoplasm	10.9	0.86	208	32	MSMEG_5735	200	83	indole-3-pyruvate decarboxylase	4.6458	58901.7	Rv0853c	Possible indole-3-pyruvate decarboxylase; EC 4.1.1.74 [catalytic activity: 3-(indol-3-YL)pyruvate = 2-(indol-3-YL)acetaldehyde + CO2], or possible pyruvate decarboxylase; EC 4.1.1.1 [catalytic activity: a 2-oxo acid = an aldehyde + CO2].	Probable pyruvate or indole-3-pyruvate decarboxylase Pdc	intermediary metabolism and respiration	non-essential
1729	dormant	chaps-membrane	ND	0.49	74	14	MSMEG_5735
566	dormant	cytoplasm	1.3	0.53	96	12	MSMEG_5773	200	69	fatty acid desaturase	4.8504	38454.3	Rv0824c	Catalyzes the principal conversion of saturated fatty acids to unsaturated fatty acids. Thought to convert stearoyl-ACP to oleoyl-ACP by introduction of a cis double bond between carbons delta-9 and delta-10 of the acyl chain [catalytic activity: stearoyl-[acyl-carrier protein] + AH2 + O2 = oleoyl-[acyl-carrier protein] + a + 2 H2O].	Probable acyl-[acyl-carrier protein] desaturase DesA1 (acyl-[ACP] desaturase) (stearoyl-ACP desaturase) (protein Des)	lipid metabolism	essential
1652	dormant	sds-membrane	0.7	0.53	140	15	MSMEG_5773
1291	active	chaps-membrane	12.9	0.64	100	13	MSMEG_5782	93	200	phosphate ABC transporter, phosphate-binding protein PstS	4.3286	38032.1
1532	dormant	chaps-membrane	ND	0.75	78	15	MSMEG_5782
508	dormant	cytoplasm	29.3	0.97	447	38	MSMEG_5789	200	34	putative thiosulfate sulfurtransferase	4.7378	30985.4	Rv0815c	May be a sulfotransferase involved in the formation of thiosulfate [catalytic activity: thiosulfate + cyanide = sulfite + thiocyanate].	Probable thiosulfate sulfurtransferase CysA2 (rhodanese-like protein) (thiosulfate cyanide transsulfurase) (thiosulfate thiotransferase)	intermediary metabolism and respiration	non-essential
509	dormant	cytoplasm	15.7	0.92	327	30	MSMEG_5789
419	active	cytoplasm	4.2	0.5	72	8	MSMEG_5792	142	200	conserved hypothetical protein	4.4625	23597.9	Rv0813c	Function unknown	Conserved protein	conserved hypotheticalsPrediction based on GO and InterPro: cell wall and cell processes (See Mazandu and Mulder, 2012)	non-essential
1648	dormant	sds-membrane	2.3	0.63	115	15	MSMEG_5796	200	50	Glycine cleavage T-protein (aminomethyl transferase)	4.9146	38137.8	Rv0811c	Function unknown	Conserved protein	conserved hypotheticalsPrediction based on GO and InterPro: cell wall and cell processes (See Mazandu and Mulder, 2012)	essential
431	dormant	cytoplasm	21.3	0.72	348	36	MSMEG_5824	200	48	phosphoribosylformylglycinamidine synthase II	4.5042	81012.2	Rv0803	Involved in de novo purine biosynthesis (at the fourth step) [catalytic activity: ATP + 5'-phosphoribosylformylglycinamide + L-glutamine + H(2)O = ADP + phosphate + 5'-phosphoribosylformylglycinamidine + L-glutamate].	Phosphoribosylformylglycinamidine synthase II PurL (FGAM synthase II)	intermediary metabolism and respiration	essential
1553	dormant	chaps-membrane	10	0.57	100	20	MSMEG_5828	200	113	aspartyl aminopeptidase	5.2284	44879.3	Rv0800	Function unknown; possibly hydrolyzes peptides and/or proteins.	Probable aminopeptidase PepC	intermediary metabolism and respiration	non-essential
575	dormant	cytoplasm	1.7	0.69	166	9	MSMEG_5831	200	142	phosphoribosylformylglycinamidine synthase I	4.5047	23768.9	Rv0788	Involved in de novo purine biosynthesis (at the fourth step) [catalytic activity: ATP + 5'-phosphoribosylformylglycinamide + L-glutamine + H2O = ADP + phosphate + 5'-phosphoribosylformylglycinamidine + L-glutamate].	Probable phosphoribosylformylglycinamidine synthase I PURG (FGAM synthase I)	intermediary metabolism and respiration	essential
389	active	cytoplasm	76.7	0.63	104	7	MSMEG_5837	40	200	glutathione peroxidase family protein	4.2622	17203.4
578	dormant	cytoplasm	6.1	0.83	261	20	MSMEG_5841	200	109	phosphoribosylaminoimidazole-succinocarboxamide synthase	4.5522	33101.1	Rv0780	Involved in de novo purine biosynthesis (at the seventh step) [catalytic activity: ATP + 1-(5-phosphoribosyl)-4-carboxy-5-aminoimidazole + L-aspartate = ADP + phosphate + 1-(5-phosphoribosyl)-4-(N-succino-carboxamide)-5-aminoimidazole].	Phosphoribosylaminoimidazole- succinocarboxamide synthase PurC (SAICAR synthetase)	intermediary metabolism and respiration	essential
358	active	cytoplasm	24.8	0.82	237	18	MSMEG_5852	75	200	phosphoribosylamine--glycine ligase	4.4705	40011.9	Rv0772	Involved in de novo purine biosynthesis (at the second step) [catalytic activity: ATP + 5-phosphoribosylamine + glycine = ADP + phosphate + 5'-phosphoribosylglycinamide].	Probable phosphoribosylamine--glycine ligase PurD (GARS) (glycinamide ribonucleotide synthetase) (phosphoribosylglycinamide synthetase) (5'-phosphoribosylglycinamide synthetase)
1413	active	sds-membrane	36.4	0.79	206	16	MSMEG_5872	33	200	DNA-binding response regulator PhoP	5.2123	26632.5	Rv0757	Involved in transcriptional mechanism. Part of the two component regulatory system PHOP/PHOQ. This protein is thought to be a positive regulator for the phosphate regulon, required for intracellular growth. Transcription of this operon is positively regulated by PHOB and PHOR|Rv0758 when phosphate is limited.	Possible two component system response transcriptional positive regulator PhoP	regulatory proteins	essential
1596	active	sds-membrane	11.2	0.7	178	16	MSMEG_5872
1597	active	sds-membrane	7.5	0.56	75	10	MSMEG_5872
425	active	cytoplasm	6.9	0.62	129	14	MSMEG_5873	132	41	conserved hypothetical protein	4.3537	28353.2	Rv0756c	Unknown	Unknown protein	conserved hypotheticals	non-essential
1633	dormant	sds-membrane	3.8	0.58	81	12	MSMEG_5873
1704	active	chaps-membrane	63.3	0.36	169	17	MSMEG_5941	31	200	3-ketosteroid dehydrogenase	7.4306	61011.4	Rv3537	Function unknown; probably involved in cellular metabolism. Predicted to be involved in lipid catabolism.	Probable dehydrogenase	intermediary metabolism and respiration	essential
494	dormant	cytoplasm	5.1	0.54	136	16	MSMEG_6008	200	114	acetyl-CoA acetyltransferase	4.7764	40665	Rv3556c	Function unknown, but involved in lipid degradation [catalytic activity: 2 acetyl-CoA = CoA + acetoacetyl-CoA].	Probable acetyl-CoA acetyltransferase FadA6 (acetoacetyl-CoA thiolase)	lipid metabolism	non-essential
1297	active	chaps-membrane	13.3	0.67	297	17	MSMEG_6049	91	200	secreted protein	4.2536	40909.2
1400	active	sds-membrane	50.4	0.42	101	7	MSMEG_6064	24	200	lipoprotein	4.3167	35095.3
1313	active	chaps-membrane	34.7	0.65	221	17	MSMEG_6071	53	200	metallo-beta-lactamase superfamily protein	6.7408	33737.4	Rv3577	Function unknown	Conserved hypothetical protein	conserved hypotheticals	non-essential
470	dormant	cytoplasm	2.9	0.53	126	19	MSMEG_6074	200	131	cysteinyl-tRNA synthetase	5.6914	52302.7	Rv3580c	Involved in translation [catalytic activity: ATP + L-cysteine + tRNA(CYS) = AMP + pyrophosphate + L-cysteinyl-tRNA(CYS)].	Cysteinyl-tRNA synthetase 1 CysS1 (cysteine--tRNA ligase 1) (CYSRS 1) (cysteine translase)	information pathways	essential
1735	dormant	chaps-membrane	5.9	0.79	107	10	MSMEG_6076	200	122	2-C-methyl-D-erythritol 4-phosphate cytidylyltransferase	5.0356	22377.6	Rv3582c	Involved in the deoxyxylulose-5-phosphate pathway (DXP) of isoprenoid biosynthesis (at the third step). Catalyzes the formation of 4-diphosphocytidyl-2C-methyl-D-erythritol (CDP-me) from CTP and 2C-methyl-D-erythritol 4-phosphate (MEP).	4-diphosphocytidyl-2C-methyl-D-erythritol synthase IspD (MEP cytidylyltransferase) (MCT)	intermediary metabolism and respiration	essential
1289	active	chaps-membrane	37.7	0.26	115	6	MSMEG_6078	51	200	LpqE protein	4.0047	19108	Rv3584	Unknown	Possible conserved lipoprotein LpqE	cell wall and cell processes	non-essential
534	dormant	cytoplasm	50.7	0.94	179	9	MSMEG_6086	200	20	antibiotic biosynthesis monooxygenase domain protein	5.1342	11436.9	Rv3592	Possibly involved in heme degradation pathway. May be involved in iron storage.	Possible heme degrading protein MhuD	intermediary metabolism and respiration	non-essential
1391	active	sds-membrane	254.9	0.6	256	44	MSMEG_6091	5	45	negative regulator of genetic competence ClpC/mecB	5.3047	93552.9	Rv3596c	Hydrolyses proteins in presence of ATP. May interact with a CLPP-like protease involved in degradation of denatured proteins.	Probable ATP-dependent protease ATP-binding subunit ClpC1	intermediary metabolism and respiration	essential
1311	active	chaps-membrane	44.1	0.46	130	23	MSMEG_6091
1640	dormant	sds-membrane	2.5	0.69	388	43	MSMEG_6091
1641	dormant	sds-membrane	1.3	0.35	84	16	MSMEG_6091
484	dormant	cytoplasm	12.6	0.64	203	28	MSMEG_6094	200	76	lysyl-tRNA synthetase	4.7775	56871.2	Rv3598c	Involved in translation [catalytic activity: ATP + L-lysine + tRNA(LYS) = AMP + pyrophosphate + L-lysyl-tRNA(LYS)].	Lysyl-tRNA synthetase 1 LysS (lysine--tRNA ligase 1) (LysRS 1) (lysine translase)	information pathways	essential
1589	active	sds-membrane	10.7	0.96	203	29	MSMEG_6097	72	200	pantoate--beta-alanine ligase	5.6733	33525	Rv3602c	Involved in pantothenate biosynthesis [catalytic activity: ATP + (R)-pantoate + beta-alanine = AMP + pyrophosphate + (R)-pantothenate].	Pantoate--beta-alanine ligase PanC (pantothenate synthetase) (pantoate activating enzyme)	intermediary metabolism and respiration	essential
1721	active	chaps-membrane	1.6	0.75	190	17	MSMEG_6097
1590	active	sds-membrane	ND	0.55	67	10	MSMEG_6097	ND	ND
1612	active	sds-membrane	20.9	0.52	96	10	MSMEG_6104	53	200	GTP cyclohydrolase I	8.7175	22494.8	Rv3609c	Involved in the biosynthesis of tetrahydrofolate (at the first step) [catalytic activity: GTP + 2 H(2)O = formate + 2-amino-4-hydroxy-6-(erythro-1,2,3-trihydroxypropyl)dihydropteridine triphosphate].	GTP cyclohydrolase I FolE (GTP-ch-I)	intermediary metabolism and respiration	essential
409	active	cytoplasm	9.8	0.87	140	13	MSMEG_6114	115	31	inorganic pyrophosphatase	4.37	18349.5	Rv3628	Involved in the function of cellular bioenergetics [catalytic activity: pyrophosphate + H(2)O = 2 orthophosphate].	Inorganic pyrophosphatase Ppa (pyrophosphate phospho-hydrolase) (PPASE) (inorganic diphosphatase) (diphosphate phospho-hydrolase)	intermediary metabolism and respiration	essential
528	dormant	cytoplasm	31.5	0.55	171	12	MSMEG_6114
570	dormant	cytoplasm	1.4	0.63	121	10	MSMEG_6126	200	143	D-isomer specific 2-hydroxyacid dehydrogenase	4.5094	34813.3					essential
1582	active	sds-membrane	8.1	0.5	66	10	MSMEG_6142	78	200	nucleoside-diphosphate-sugar epimerase	5.058	33387.3	Rv3634c	Involved in galactofuranosyl biosynthesis: converts UDO-GlcP to UDP-GalP [catalytic activity: UDP-glucopyranose = UDP-galactopyranose].	UDP-glucose 4-epimerase GalE1 (galactowaldenase) (UDP-galactose 4-epimerase) (uridine diphosphate galactose 4-epimerase) (uridine diphospho-galactose 4-epimerase)	intermediary metabolism and respiration	essential
1603	active	sds-membrane	7.4	0.62	64	15	MSMEG_6163	81	200	conserved hypothetical protein	5.2492	36946.8	Rv3651	Function unknown	Conserved hypothetical protein	conserved hypotheticals	essential
1490	active	chaps-membrane	ND	0.45	91	11	MSMEG_6163	ND	ND
483	dormant	cytoplasm	10.4	0.74	486	46	MSMEG_6179	200	85	acetyl-coenzyme A synthetase	7.0843	99957	Rv3667	Activates acetate to acetyl-coenzyme A [catalytic activity: ATP + acetate + CoA = AMP + pyrophosphate + acetyl-CoA].	Acetyl-coenzyme A synthetase Acs (acetate--CoA ligase) (acetyl-CoA synthetase) (acetyl-CoA synthase) (acyl-activating enzyme) (acetate thiokinase) (acetyl-activating enzyme) (acetate--coenzyme A ligase) (acetyl-coenzyme A synthase)	lipid metabolism	non-essential
383	active	cytoplasm	159.6	0.94	158	9	MSMEG_6191	19	73	translation initiation inhibitor	4.8789	15720	Rv3678c	Function unknown	Conserved protein	conserved hypotheticalsPrediction based on GO and InterPro: intermediary metabolism and respiration (See Mazandu and Mulder, 2012)
536	dormant	cytoplasm	13.7	0.8	148	8	MSMEG_6191
1417	active	sds-membrane	30.5	0.7	176	19	MSMEG_6193	38	200	anion-transporting ATPase	5.054	36835.1	Rv3679	Anion-transporting ATPase; supposedly catalyzes the extrusion of undetermined anions [catalytic activity: ATP + H(2)O + undetermined anion(in) = ADP + phosphate + undetermined anion(out)].	Probable anion transporter ATPase	cell wall and cell processes	essential
1603	active	sds-membrane	7.4	0.56	82	17	MSMEG_6193
466	dormant	cytoplasm	18.6	0.51	88	15	MSMEG_6197	200	57	diaminopimelate decarboxylase	5.5889	49103.2
1437	dormant	sds-membrane	333.9	0.84	218	20	MSMEG_6227	200	4	transcriptional regulator, PadR family protein	7.1676	26629.8
1438	dormant	sds-membrane	107.7	0.9	313	28	MSMEG_6227
1442	dormant	sds-membrane	85.4	0.73	201	14	MSMEG_6227
1544	dormant	chaps-membrane	81.1	0.33	104	6	MSMEG_6227
1441	dormant	sds-membrane	41.8	0.81	194	16	MSMEG_6227
1384	dormant	chaps-membrane	27.2	0.69	212	15	MSMEG_6227
1545	dormant	chaps-membrane	27.1	0.72	242	17	MSMEG_6227
1443	dormant	sds-membrane	26.9	0.76	214	14	MSMEG_6227
1440	dormant	sds-membrane	25.4	0.93	315	21	MSMEG_6227
1453	dormant	sds-membrane	11.5	0.62	105	11	MSMEG_6227
1452	dormant	sds-membrane	6.9	0.44	114	11	MSMEG_6227
1637	dormant	sds-membrane	4.4	0.73	214	14	MSMEG_6227
1636	dormant	sds-membrane	4.2	0.73	200	13	MSMEG_6227
1454	dormant	sds-membrane	1.8	0.87	340	27	MSMEG_6227
1456	dormant	sds-membrane	ND	0.64	55	10	MSMEG_6227
375	active	cytoplasm	35.3	0.9	144	14	MSMEG_6235	62	200	thiopurine S-methyltransferase (tpmt) superfamily protein	4.7959	24500.4	Rv3699	Function unknown	Conserved protein	conserved hypotheticals	non-essential
1604	active	sds-membrane	4.6	0.56	149	22	MSMEG_6241	85	200	ATPase associated with various cellular activities, AAA-5	5.061	38199.4
1323	active	chaps-membrane	24.3	0.52	170	20	MSMEG_6242	68	200	alcohol dehydrogenase, iron-containing	5.3843	46290.9
1480	active	chaps-membrane	20.1	0.55	267	24	MSMEG_6242
1481	active	chaps-membrane	3.7	0.39	112	16	MSMEG_6242
466	dormant	cytoplasm	ND	0.45	84	15	MSMEG_6242
308	active	cytoplasm	201.9	0.7	112	14	MSMEG_6256	15	100	aspartate-semialdehyde dehydrogenase	4.8666	36475.4	Rv3708c	Involved at the second step in the common biosynthetic pathway leading from asp to the cell wall precursor MESO-diaminopimelate, to LYS, to met, to ILE and to THR [catalytic activity: L-aspartate-semialdehyde + orthophosphate + NADP(+) = L-aspartyl phosphate + NADPH].	Aspartate-semialdehyde dehydrogenase Asd (ASA dehydrogenase) (ASADH) (aspartic semialdehyde dehydrogenase) (L-aspartate-beta-semialdehyde dehydrogenase)	intermediary metabolism and respiration	essential
319	active	cytoplasm	22.4	0.86	381	28	MSMEG_6256
1561	dormant	chaps-membrane	13.6	0.53	98	14	MSMEG_6256
1737	dormant	chaps-membrane	1.6	0.44	78	6	MSMEG_6258	200	136	nitroreductase family protein	5.2905	21701.3
434	dormant	cytoplasm	ND	0.48	88	24	MSMEG_6271	200	ND	2-isopropylmalate synthase	4.5934	66058	Rv3710	Involved in leucine biosynthesis (at the first step). Catalyzes condensation of acetyl-CoA and 2-oxoisovalerate to form 2-isopropylmalate synthase [catalytic activity: 3-carboxy-3-hydroxy-4-methylpentanoate + CoA = acetyl-CoA + 3-methyl-2-oxobutanoate + H(2)O].	2-isopropylmalate synthase LeuA (alpha-isopropylmalate synthase) (alpha-IPM synthetase) (IPMS)	intermediary metabolism and respiration	essential
1319	active	chaps-membrane	21.4	0.67	88	8	MSMEG_6277	59	200	cobyric acid synthase	5.8928	25402.8	Rv3713	Involved in cobalamin biosynthesis. Catalyzes amidations at positions B, D, E, and G on adenosylcobyrinic A,C-diamide. NH(2) groups are provided by glutamine, and one molecule of ATP is hydrogenolyzed for each amidation.	Possible cobyric acid synthase CobQ2	intermediary metabolism and respiration	essential
1412	active	sds-membrane	18.1	0.54	69	7	MSMEG_6277
1280	active	chaps-membrane	496.6	0.99	303	18	MSMEG_6282	3	16	KanY protein	9.838	15267.3	Rv3718c	Function unknown	Conserved protein	conserved hypotheticalsPrediction based on GO and InterPro: lipid metabolism (See Mazandu and Mulder, 2012)	non-essential
1549	dormant	chaps-membrane	188.7	0.75	169	10	MSMEG_6282
1709	active	chaps-membrane	21.7	0.51	249	19	MSMEG_6284	71	200	cyclopropane-fatty-acyl-phospholipid synthase	6.4118	48639	Rv3720	Function unknown, but involved in lipid metabolism.	Possible fatty acid synthase	lipid metabolism	non-essential
1708	active	chaps-membrane	11.3	0.49	157	18	MSMEG_6284
1659	dormant	sds-membrane	2.4	0.22	126	11	MSMEG_6285	200	49	DNA polymerase III gamma/tau subunit	4.8948	69889.1	Rv3721c	DNA polymerase III is a complex, multichain enzyme responsible for most of the replicative synthesis in bacteria. This DNA polymerase also exhibits 3' to 5' exonuclease activity [catalytic activity: N deoxynucleoside triphosphate = N pyrophosphate + DNA(N)].	DNA polymerase III (subunit gamma/tau) DnaZ/X	information pathways	essential
322	active	cytoplasm	22.3	0.77	373	29	MSMEG_6286	82	66	aspartate transaminase	5.1702	46410.5	Rv3722c	Function unknown	Conserved protein	conserved hypotheticalsPrediction based on GO and InterPro: intermediary metabolism and respiration (See Mazandu and Mulder, 2012)	essential
458	dormant	cytoplasm	14.6	0.6	129	20	MSMEG_6286
1609	active	sds-membrane	13.1	0.57	161	15	MSMEG_6309	67	200	ABC transporter, ATP-binding protein	6.1451	28101.9
1608	active	sds-membrane	12.8	0.82	273	24	MSMEG_6309
1718	active	chaps-membrane	2.7	0.41	81	6	MSMEG_6309
1503	active	chaps-membrane	ND	0.38	77	7	MSMEG_6309
420	active	cytoplasm	7.3	0.73	94	11	MSMEG_6317	130	149	lipolytic enzyme, G-D-S-L	4.4747	23300.6
576	dormant	cytoplasm	1.2	0.82	197	13	MSMEG_6317
1464	active	chaps-membrane	28.4	0.59	272	24	MSMEG_6319	60	200	penicillin-binding protein, transpeptidase	4.0945	61194.1
1736	dormant	chaps-membrane	3.9	0.71	97	7	MSMEG_6329	200	130	conserved hypothetical protein	5.2725	18765.1	Rv3755c	Function unknown	Conserved protein	conserved hypotheticalsPrediction based on GO and InterPro: cell wall and cell processes (See Mazandu and Mulder, 2012)	essential
282	active	cytoplasm	20.1	0.75	281	26	MSMEG_6381	87	200	conserved hypothetical protein	4.1515	64327.7
1361	dormant	chaps-membrane	76.7	0.76	395	52	MSMEG_6391	200	38	propionyl-CoA carboxylase beta chain	5.1743	56169.1	Rv3799c	Key enzyme in the catabolic pathway of odd-chain fatty acids, isoleucine, threonine, methionine, and valine [catalytic activity: ATP + propionyl-CoA + CO(2) + H(2)O = ADP + orthophosphate + methylmalonyl-CoA.]	Probable propionyl-CoA carboxylase beta chain 4 AccD4 (pccase) (propanoyl-CoA:carbon dioxide ligase)	lipid metabolism	essential
471	dormant	cytoplasm	16.5	0.68	259	30	MSMEG_6391
470	dormant	cytoplasm	2.9	0.46	104	19	MSMEG_6391
1362	dormant	chaps-membrane	ND	0.52	82	17	MSMEG_6391
488	dormant	cytoplasm	3.4	0.79	317	38	MSMEG_6393	200	127	acyl-CoA synthase	5.5158	68228.5	Rv3801c	Involved in the final steps of mycolic acid biosynthesis. Activates meromycolic acid into meromycoloyl-AMP and transfers the meromycolic acyl chains onto PKS13	Fatty-acid-AMP ligase FadD32 (fatty-acid-AMP synthetase) (fatty-acid-AMP synthase). Also shown to have acyl-ACP ligase activity.	lipid metabolism	essential
487	dormant	cytoplasm	ND	0.52	101	22	MSMEG_6393	200	ND
460	dormant	cytoplasm	16.5	0.82	405	32	MSMEG_6404	200	59	UDP-galactopyranose mutase	5.0219	47057.4	Rv3809c	Involved in lipopolysaccharide biosynthesis, in the conversion of UDP-galactopyranose into UDP-galactofuranose through a 2-keto intermediate [catalytic activity: UDP-D-galactopyranose = UDP-D-galacto-1,4-furanose].	UDP-galactopyranose mutase Glf (UDP-GALP mutase) (NAD+-flavin adenine dinucleotide-requiring enzyme)	cell wall and cell processes	non-essential
415	active	cytoplasm	15.3	0.66	106	13	MSMEG_6412	96	200	conserved hypothetical protein	4.2277	29377.8
408	active	cytoplasm	9.3	0.45	83	6	MSMEG_6425	117	200	rhodanese-like domain protein	4.1956	12020.4
500	dormant	cytoplasm	270.9	0.89	179	11	MSMEG_6427	200	4	[Mn] superoxide dismutase	5.7182	22935.5	Rv3846	Destroys radicals which are normally produced within the cells and are toxic to biological systems [catalytic activity: 2 peroxide radical + 2 H(+) = O(2) + H(2)O(2)].	Superoxide dismutase [FE] SodA	virulence, detoxification, adaptation	essential
391	active	cytoplasm	70.7	0.84	145	9	MSMEG_6439	44	200	regulator of ribonuclease activity A	4.1972	16406.5	Rv3853	Binds to RNASE E and inhibits RNASE E endonucleolytic cleavages	Regulator of RNase E activity a RraA	regulatory proteins	non-essential
291	active	cytoplasm	11.3	0.86	252	31	MSMEG_6452	106	79	[NADP+] succinate-semialdehyde dehydrogenase	4.4644	48198.4
442	dormant	cytoplasm	11.9	0.77	211	27	MSMEG_6452
443	dormant	cytoplasm	ND	0.46	80	13	MSMEG_6452
1730	dormant	chaps-membrane	ND	0.54	126	15	MSMEG_6452
538	dormant	cytoplasm	2.2	0.91	165	13	MSMEG_6477	200	137	methionine-S-sulfoxide reductase	5.4991	19295.3	Rv0137c	Has an important function as a repair enzyme for proteins that have been inactivated by oxidation. Catalyzes the reversible oxidation-reduction of methionine sulfoxide in proteins to methionine [catalytic activity: protein L-methionine + oxidized thioredoxin + H2O = protein-L-methionine-(S)-S-oxide + reduced thioredoxin].	Probable peptide methionine sulfoxide reductase MsrA (protein-methionine-S-oxide reductase) (peptide met(O) reductase)	intermediary metabolism and respiration	non-essential
1270	active	chaps-membrane	205.7	0.59	96	8	MSMEG_6502	13	12	conserved hypothetical protein	4.5215	15482.1
1315	active	chaps-membrane	78.4	0.59	175	8	MSMEG_6502
1334	dormant	chaps-membrane	256.3	0.59	114	8	MSMEG_6502
552	dormant	cytoplasm	3.3	0.77	448	35	MSMEG_6507	200	129	glycogen debranching enzyme GlgX	4.4991	79519.7
1593	active	sds-membrane	ND	0.43	80	12	MSMEG_6509	ND	ND	ABC-type drug export system, ATP-binding protein	5.8649	31493.6
452	dormant	cytoplasm	9.4	0.6	152	17	MSMEG_6511	200	88	acyl-CoA dehydrogenase domain protein	4.6461	42489.2
549	dormant	cytoplasm	1.8	0.72	376	25	MSMEG_6514	200	138	trehalose synthase-fused probable maltokinase	4.3213	48800.2	Rv0127	Catalyzes the transfer of a phosphate group from ATP to maltose to produce maltose-1-phosphate [catalytic activity: ATP + maltose = ADP + maltose-1-phosphate]	Maltokinase Mak	virulence, detoxification, adaptation	essential
434	dormant	cytoplasm	ND	0.5	98	23	MSMEG_6515	200	ND	trehalose synthase	4.5602	68201.2	Rv0126	Involved in trehalose biosynthesis (protective effect). Converts maltose to trehalose. Mycobacteria can produce trehalose from glucose 6-phosphate and UDP-glucose (the OtsA-OtsB pathway) from glycogen-like alpha(1-->4)-linked glucose polymers (the TreY-TreZ pathway) and from maltose (the TreS pathway).	Trehalose synthase TreS	virulence, detoxification, adaptation	non-essential
410	active	cytoplasm	7.6	0.65	164	12	MSMEG_6518	129	200	conserved hypothetical protein	4.7286	13362.2
538	dormant	cytoplasm	2.2	0.46	112	10	MSMEG_6520	200	137	orotate phosphoribosyltransferase	5.7661	20835.6
1293	active	chaps-membrane	24.3	0.71	106	12	MSMEG_6524	67	134	ABC Polyamine/Opine/Phosphonate transporter, periplasmic ligand binding protein	4.1849	39982.6
1291	active	chaps-membrane	12.9	0.86	261	28	MSMEG_6524
1292	active	chaps-membrane	7.6	0.46	77	7	MSMEG_6524
1531	dormant	chaps-membrane	2.9	0.86	212	23	MSMEG_6524
1592	active	sds-membrane	ND	0.22	65	5	MSMEG_6567	ND	ND	iron-dependent peroxidase	5.8947	43364.7
348	active	cytoplasm	5.9	0.73	258	22	MSMEG_6585	133	200	acyl-CoA dehydrogenase	4.2939	44153.4
558	dormant	cytoplasm	6.7	0.41	159	16	MSMEG_6638	200	106	5-methyltetrahydropteroyltriglutamate-- homocysteine S-methyltransferase	4.6517	83059	Rv1133c	Catalyzes the transfer of a methyl group from 5-methyltetrahydrofolate to homocysteine resulting in methionine formation (pathway: terminal step in the de novo biosynthesis of methionine) [catalytic activity: 5-methyltetrahydropteroyltri-L-glutamate + L- homocysteine = tetrahydropteroyltri-L-glutamate + L-methionine.]	Probable 5-methyltetrahydropteroyltriglutamate--homocysteine methyltransferase MetE (methionine synthase, vitamin-B12 independent isozyme)	intermediary metabolism and respiration	essential
557	dormant	cytoplasm	ND	0.31	93	16	MSMEG_6638
563	dormant	cytoplasm	1.3	0.37	66	11	MSMEG_6686	200	144	glutaryl-CoA dehydrogenase	5.1652	43049.7
1323	active	chaps-membrane	24.3	0.58	155	17	MSMEG_6725	68	200	ABC transporter, ATP-binding protein	5.2149	51916.9
1501	active	chaps-membrane	2.9	0.54	117	12	MSMEG_6746	123	17	oxidoreductase, aldo/keto reductase family protein	4.8269	39498.3
490	dormant	cytoplasm	61.7	0.93	316	36	MSMEG_6746
1648	dormant	sds-membrane	ND	0.53	92	13	MSMEG_6746	ND	ND
425	active	cytoplasm	6.9	0.65	69	9	MSMEG_6750	132	200	hypothetical protein	4.5746	28298
490	dormant	cytoplasm	ND	0.47	88	17	MSMEG_6754	200	ND	MaoC like domain protein	4.8933	36926.6
290	active	cytoplasm	321.9	0.91	412	40	MSMEG_6759	7	33	glycerol kinase	4.5051	55098.2
1426	active	sds-membrane	69.1	0.82	461	36	MSMEG_6759
1427	active	sds-membrane	20.9	0.45	100	19	MSMEG_6759
291	active	cytoplasm	11.3	0.69	192	26	MSMEG_6759
443	dormant	cytoplasm	29.3	0.78	261	30	MSMEG_6759
1730	dormant	chaps-membrane	16.5	0.98	426	42	MSMEG_6759
442	dormant	cytoplasm	11.9	0.52	125	20	MSMEG_6759
1729	dormant	chaps-membrane	6.2	0.47	88	15	MSMEG_6759
1327	active	chaps-membrane	270.8	0.62	260	21	MSMEG_6761	9	200	glycerol-3-phosphate dehydrogenase 2	6.9424	60885.6
1620	active	sds-membrane	38.9	0.5	267	21	MSMEG_6761
365	active	cytoplasm	59.7	0.76	133	18	MSMEG_6783	48	200	integral membrane protein	4.2865	35550.1
1290	active	chaps-membrane	60.1	0.9	178	25	MSMEG_6804	35	74	sugar ABC transporter substrate-binding protein	4.389	34033.1
1534	dormant	chaps-membrane	25.5	0.89	237	27	MSMEG_6804
1533	dormant	chaps-membrane	ND	0.7	74	9	MSMEG_6804
422	active	cytoplasm	0.7	0.69	209	19	MSMEG_6822	149	200	beta-lactamase	5.9429	31774.9
421	active	cytoplasm	0.6	0.54	125	16	MSMEG_6822
1279	active	chaps-membrane	987.2	0.92	429	28	MSMEG_6894	1	35	ribosomal protein L9	9.8775	15923.2	Rv0056	Binds to the 23S rRNA.	50S ribosomal protein L9 RplI	information pathways	essential
1404	active	sds-membrane	458.3	0.85	240	13	MSMEG_6894
1548	dormant	chaps-membrane	79.8	0.87	380	22	MSMEG_6894
411	active	cytoplasm	17.8	0.81	269	14	MSMEG_6896	92	98	single-stranded DNA-binding protein	4.8623	17401.1	Rv0054	This protein is essential for replication of the chromosome. It is also involved in DNA recombination and repair.	Single-strand binding protein Ssb (helix-destabilizing protein)	information pathways	essential
539	dormant	cytoplasm	7.8	0.85	269	15	MSMEG_6896
359	active	cytoplasm	24.1	0.88	378	29	MSMEG_6904	62	81	myo-inositol-1-phosphate synthase	4.6358	39299.4	Rv0046c	Involved in phosphatidylinositol (PI) biosynthetic pathway [catalytic activity: D-glucose 6-phosphate = 1L-myo-inositol 1-phosphate].	myo-inositol-1-phosphate synthase Ino1 (inositol 1-phosphate synthetase) (D-glucose 6-phosphate cycloaldolase) (glucose 6-phosphate cyclase) (glucocycloaldolase)	intermediary metabolism and respiration	non-essential
1577	active	sds-membrane	16.1	0.78	377	29	MSMEG_6904
1499	active	chaps-membrane	11.7	0.52	156	16	MSMEG_6904
524	dormant	cytoplasm	11.2	0.82	379	33	MSMEG_6904
1560	dormant	chaps-membrane	4.9	0.64	292	20	MSMEG_6904
1604	active	sds-membrane	ND	0.54	49	9	MSMEG_6906	ND	ND	putative hydrolase	5.3726	33317.4	Rv0045c	Function unknown; probably involved in lipid biosynthesis.	Possible hydrolase	lipid metabolism
511	dormant	cytoplasm	13.1	0.76	335	22	MSMEG_6907	200	75	MmcI protein	4.7388	28375.6	Rv0044c	Function unknown; probably involved in cellular metabolism.	Possible oxidoreductase	intermediary metabolism and respiration
476	dormant	cytoplasm	23.6	0.75	599	55	MSMEG_6917		42	leucyl-tRNA synthetase	4.6987	106556	Rv0041	Involved in translation mechanism [catalytic activity: ATP + L-leucine + tRNA(LEU) = AMP + diphosphate + L-leucyl-tRNA(LEU)].	Probable leucyl-tRNA synthetase LeuS (leucine--tRNA ligase) (LEURS)	information pathways	essential
1273	active	chaps-membrane	26.1	0.28	175	24	MSMEG_6929	64	127	integral membrane protein MviN, putative	5.4182	125529	Rv3910	Unknown	Probable conserved transmembrane protein	cell wall and cell processes	non-essential
1726	dormant	chaps-membrane	4.4	0.12	74	10	MSMEG_6929
403	active	cytoplasm	181.7	0.8	113	9	MSMEG_6934	17	200	thioredoxin	4.3287	11623.3	Rv3914	Thioredoxin participates in various redox reactions through the reversible oxidation of its active center dithiol, to a disulfide, & catalyzes dithiol-disulfide exchange reactions. Forms together with thioredoxin reductase and NADPH a redox active system which donates electrons to a wide variety of different metabolic process. Seems regulated by sigh (Rv3223c product).	Thioredoxin TrxC (TRX) (MPT46)	intermediary metabolism and respiration	essential
1602	active	sds-membrane	3.9	0.32	79	9	MSMEG_6938	87	200	ParB-like partition proteins	5.1785	37513.6	Rv3917c	Involved in chromosome partition. Localize to both POLES of the predivisional cell following completion of DNA replication. Binds to the DNA origin of replication.	Probable chromosome partitioning protein ParB	cell wall and cell processes	essential
1501	active	chaps-membrane	2.9	0.55	150	16	MSMEG_6938
1470	active	chaps-membrane	28.7	0.9	289	20	MSMEG_6941	59	41	R3H domain-containing protein	4.2356	20141.4	Rv3920c	Unknown	Conserved protein similar to jag protein	conserved hypotheticalsPrediction based on GO and InterPro: cell wall and cell processes (See Mazandu and Mulder, 2012)	non-essential
573	dormant	cytoplasm	7.2	0.9	293	22	MSMEG_6941
1633	dormant	sds-membrane	3.8	0.66	86	12	MSMEG_6941
