# Supplementary material for: Protein Composition of Mycobacterium smegmatis Differs Significantly Between Active Cells and Dormant Cells With Ovoid Morphology
Source: Front Microbiol. 2018 Sep 4;9:2083. doi: 10.3389/fmicb.2018.02083 (PMC6131537; doi:10.3389/fmicb.2018.02083)
Supplement: TABLE S2 — The proteins found in cytosol and membrane (CHAPS and SDS extracts) fractions of dormant M. smegmatis cells and virtually absent in active cells (“unique” proteins). For details, see legend for Supplementary Table S1. [file Table_2.XLSX]

## Sheet: Sheet1
Protein name	Gene Name	Isoelectric Point	Molecular Mass	Orthologs	Tuberculist Function	Tuberculist Product	Tuberculist Functional Category	Essentiality	rank*
transcriptional regulator, PadR family protein	MSMEG_6227	7.1676	26629.8						4
[Mn] superoxide dismutase	MSMEG_6427	5.7182	22935.5	Rv3846	Destroys radicals which are normally produced within the cells and are toxic to biological systems [catalytic activity: 2 peroxide radical + 2 H(+) = O(2) + H(2)O(2)].	Superoxide dismutase [FE] SodA	virulence, detoxification, adaptation	essential	4
transketolase	MSMEG_3103	4.6221	75155						6
pyruvate kinase	MSMEG_3227	5.0099	50988.1	Rv1617	Produces phosphoenol pyruvate in glycolysis [catalytic activity: ATP + pyruvate = ADP + phosphoenolpyruvate]	Probable pyruvate kinase PykA	intermediary metabolism and respiration	essential	8
3-deoxy-7-phosphoheptulonate synthase	MSMEG_4244	5.2019	50731.3	Rv2178c	Chorismate biosynthesis	3-deoxy-D-arabino-heptulosonate 7-phosphate synthase AroG (DAHP synthetase, phenylalanine-repressible)	intermediary metabolism and respiration	essential	8
ribosomal protein L7/L12	MSMEG_1365	4.2436	13458.4	Rv0652	Involved in translation mechanisms: seems to be the binding site for several of the factors involved in protein synthesis and appears to be essential for accurate translation.	50S ribosomal protein L7/L12 RplL (SA1)	information pathways	essential	10
6-phosphogluconate dehydrogenase, decarboxylating	MSMEG_3632	4.8363	51812.3	Rv1844c	Involved in hexose monophosphate shunt (pentose phosphate pathway) [catalytic activity: 6-phospho-D-gluconate + NADP+ = D-ribulose 5-phosphate + CO2 + NADPH].	Probable 6-phosphogluconate dehydrogenase Gnd1	intermediary metabolism and respiration	non-essential	10
glucose-6-phosphate isomerase	MSMEG_5541	4.9762	59629.9	Rv0946c	Involved in glycolysis and in gluconeogenesis [catalytic activity: D-glucose 6-phosphate = D-fructose 6-phosphate].	Probable glucose-6-phosphate isomerase Pgi (GPI) (phosphoglucose isomerase) (phosphohexose isomerase) (phi)	intermediary metabolism and respiration	essential	10
glyoxalase family protein	MSMEG_5680	4.3378	16264.4	Rv0887c	Function unknown	Conserved hypothetical protein	conserved hypotheticalsPrediction based on GO and InterPro: intermediary metabolism and respiration (See Mazandu and Mulder, 2012)	non-essential	12
catalase/peroxidase HPI	MSMEG_3461	4.7593	81998.2						14
antibiotic biosynthesis monooxygenase domain protein	MSMEG_6086	5.1342	11436.9	Rv3592	Possibly involved in heme degradation pathway. May be involved in iron storage.	Possible heme degrading protein MhuD	intermediary metabolism and respiration	non-essential	20
methylmalonate-semialdehyde dehydrogenase	MSMEG_2449	4.9859	52259.2						22
MaoC family protein	MSMEG_1341	5.1474	14857.9	Rv0636	Involved in fatty acid synthesis type II (fas-II)	(3R)-hydroxyacyl-ACP dehydratase subunit HadB	intermediary metabolism and respiration	essential	23
prolyl-tRNA synthetase	MSMEG_2621	4.6877	63843.8	Rv2845c	Involved in translation mechanism [catalytic activity: ATP + L-proline + tRNA(pro) = AMP + pyrophosphate + L-prolyl-tRNA(pro)].	Probable prolyl-tRNA synthetase ProS (proline--tRNA ligase) (PRORS) (global RNA synthesis factor) (proline translase)	information pathways	essential	26
magnesium chelatase	MSMEG_5512	4.7898	50033.7	Rv0958	Chelation, introducing a magnesium ion into specific substrate.	Possible magnesium chelatase	intermediary metabolism and respiration	non-essential	27
metallopeptidase	MSMEG_0234	4.5954	74129.6	Rv0198c	Function unknown; hydrolyzes peptides and/or proteins.	Probable zinc metalloprotease Zmp1	intermediary metabolism and respiration	non-essential	28
heparin-binding hemagglutinin	MSMEG_0919	8.8097	24561.7	Rv0475	Required for extrapulmonary dissemination. Mediates adherence to epithelial cells by binding to sulfated glycoconjugates present at the surface of these cells; binds heparin, dextran sulfate, fucoidan and chondroitin sulfate. Promotes hemagglutination of erythrocytes of certain host species. Induces mycobacterial aggregation.	Iron-regulated heparin binding hemagglutinin HbhA (adhesin)	cell wall and cell processes	non-essential	30
hydrolase, alpha/beta fold family protein, putative	MSMEG_1655	7.5271	30897.3	Rv3338	Function unknown	Conserved hypothetical protein	conserved hypotheticals	non-essential	30
conserved hypothetical protein	MSMEG_4284	7.1479	31810.2	Rv2216	Unknown	Conserved protein	conserved hypotheticalsPrediction based on GO and InterPro: intermediary metabolism and respiration (See Mazandu and Mulder, 2012)	non-essential	30
acyl-CoA dehydrogenase	MSMEG_1821	4.9515	41641	Rv3274c	Function unknown, but involved in lipid degradation [catalytic activity: acyl-CoA + ETF = 2,3-dehydroacyl-CoA + reduced ETF].	Probable acyl-CoA dehydrogenase FadE25	lipid metabolism	non-essential	32
conserved hypothetical protein	MSMEG_3153	4.3174	31000.8	Rv1486c	Function unknown	Conserved hypothetical protein	conserved hypotheticalsPrediction based on GO and InterPro: cell wall and cell processes (See Mazandu and Mulder, 2012)	non-essential	33
helix-turn-helix motif	MSMEG_5136	6.5195	16673.9	Rv0080	Function unknown	Conserved hypothetical protein	conserved hypotheticals	non-essential	33
putative thiosulfate sulfurtransferase	MSMEG_5789	4.7378	30985.4	Rv0815c	May be a sulfotransferase involved in the formation of thiosulfate [catalytic activity: thiosulfate + cyanide = sulfite + thiocyanate].	Probable thiosulfate sulfurtransferase CysA2 (rhodanese-like protein) (thiosulfate cyanide transsulfurase) (thiosulfate thiotransferase)	intermediary metabolism and respiration	non-essential	34
transcription termination factor NusA	MSMEG_2625	6.068	36729.4	Rv2841c	Could participates in both the termination and antitermination of transcription.	Probable N utilization substance protein A NusA	information pathways	essential	35
Clp protease	MSMEG_4672	5.0699	24066.4	Rv2460c	CLP cleaves peptides in various proteins in a process that requires ATP hydrolysis. CLP may be responsible for a fairly general and central housekeeping function rather than for the degradation of specific substrates.	Probable ATP-dependent CLP protease proteolytic subunit 2 ClpP2 (endopeptidase CLP 2)	intermediary metabolism and respiration	essential	35
phosphoenolpyruvate carboxykinase	MSMEG_0255	4.587	67296.7	Rv0211	Rate-limiting gluconeogenic enzyme [catalytic activity: GTP + oxaloacetate = GDP + phosphoenolpyruvate + CO2].	Probable iron-regulated phosphoenolpyruvate carboxykinase [GTP] PckA (phosphoenolpyruvate carboxylase) (PEPCK)(pep carboxykinase)	intermediary metabolism and respiration	essential	37
CTP synthase	MSMEG_3746	5.3791	64258.7	Rv1699	Pyrimidine biosynthesis (last step) [catalytic activity: ATP + UTP + glutamine = ADP + orthophosphate + CTP (ammonia can replace glutamine).]	Probable CTP synthase PyrG	intermediary metabolism and respiration	essential	37
propionyl-CoA carboxylase beta chain	MSMEG_6391	5.1743	56169.1	Rv3799c	Key enzyme in the catabolic pathway of odd-chain fatty acids, isoleucine, threonine, methionine, and valine [catalytic activity: ATP + propionyl-CoA + CO(2) + H(2)O = ADP + orthophosphate + methylmalonyl-CoA.]	Probable propionyl-CoA carboxylase beta chain 4 AccD4 (pccase) (propanoyl-CoA:carbon dioxide ligase)	lipid metabolism	essential	38
putative thiosulfate sulfurtransferase	MSMEG_1809	4.7157	32850.6	Rv3283	Possibly a sulfotransferase involved in the formation of thiosulfate [catalytic activity: thiosulfate + cyanide = sulfite + thiocyanate].	Probable thiosulfate sulfurtransferase SseA (rhodanese) (thiosulfate cyanide transsulfurase) (thiosulfate thiotransferase)	intermediary metabolism and respiration	non-essential	39
lppg:fo 2-phospho-l-lactate transferase	MSMEG_1830	5.5754	34753.6	Rv3261	Required for coenzyme F420 production: involved in the conversion of FO into F420.	Probable F420 biosynthesis protein FbiA	intermediary metabolism and respiration	non-essential	40
6-phosphogluconate dehydrogenase, decarboxylating	MSMEG_0002	4.6264	31536.6	Rv1122	Involved in hexose monophosphate shunt (pentose phosphate pathway). [catalytic activity: 6-phospho-D-gluconate + NADP+ = D-ribulose 5-phosphate + CO2 + NADPH]	Probable 6-phosphogluconate dehydrogenase, decarboxylating Gnd2	intermediary metabolism and respiration	essential	41
leucyl-tRNA synthetase	MSMEG_6917	4.6987	106556	Rv0041	Involved in translation mechanism [catalytic activity: ATP + L-leucine + tRNA(LEU) = AMP + diphosphate + L-leucyl-tRNA(LEU)].	Probable leucyl-tRNA synthetase LeuS (leucine--tRNA ligase) (LEURS)	information pathways	essential	42
DNA-directed RNA polymerase, beta subunit	MSMEG_1367	4.6191	128531	Rv0667	Catalyzes the transcription of DNA into RNA using the four ribonucleoside triphosphates as substrates [catalytic activity: N nucleoside triphosphate = N diphosphate + {RNA}(N)].	DNA-directed RNA polymerase (beta chain) RpoB (transcriptase beta chain) (RNA polymerase beta subunit)	information pathways	essential	43
ABC1 family protein	MSMEG_1954	6.6476	47854.1	Rv3197	Thought to be involved in active transport across the membrane. Responsible for energy coupling to the transport system.	Probable conserved ATP-binding protein ABC transporter	cell wall and cell processes	non-essential	46
thymidylate synthase	MSMEG_2744	4.3777	25206.1	Rv2716	Function unknown	Conserved protein	conserved hypotheticalsPrediction based on GO and InterPro: intermediary metabolism and respiration (See Mazandu and Mulder, 2012)	non-essential	46
conserved hypothetical protein	MSMEG_0768	4.5245	14766.2	Rv0390	Function unknown	Conserved protein	conserved hypotheticals	non-essential	47
phosphoribosylformylglycinamidine synthase II	MSMEG_5824	4.5042	81012.2	Rv0803	Involved in de novo purine biosynthesis (at the fourth step) [catalytic activity: ATP + 5'-phosphoribosylformylglycinamide + L-glutamine + H(2)O = ADP + phosphate + 5'-phosphoribosylformylglycinamidine + L-glutamate].	Phosphoribosylformylglycinamidine synthase II PurL (FGAM synthase II)	intermediary metabolism and respiration	essential	48
DNA polymerase III gamma/tau subunit	MSMEG_6285	4.8948	69889.1	Rv3721c	DNA polymerase III is a complex, multichain enzyme responsible for most of the replicative synthesis in bacteria. This DNA polymerase also exhibits 3' to 5' exonuclease activity [catalytic activity: N deoxynucleoside triphosphate = N pyrophosphate + DNA(N)].	DNA polymerase III (subunit gamma/tau) DnaZ/X	information pathways	essential	49
transaldolase	MSMEG_3102	4.4906	39935.9	Rv1448c	Transaldolase is important for the balance of metabolites in the pentose-phosphate pathway [catalytic activity: sedoheptulose 7-phosphate + D-glyceraldehyde 3-phosphate = D-erythrose 4-phosphate + D-fructose 6-phosphate]	Probable transaldolase Tal	intermediary metabolism and respiration	essential	50
NAD/mycothiol-dependent formaldehyde dehydrogenase	MSMEG_4340	4.5291	38404.8	Rv2259	Involved in the reduction of S-nitroglutathione	S-nitrosomycothiol reductase MscR	intermediary metabolism and respiration	essential	50
Glycine cleavage T-protein (aminomethyl transferase)	MSMEG_5796	4.9146	38137.8	Rv0811c	Function unknown	Conserved protein	conserved hypotheticalsPrediction based on GO and InterPro: intermediary metabolism and respiration (See Mazandu and Mulder, 2012)	essential	50
alpha-glucan phosphorylase family protein	MSMEG_4915	5.0644	95917.9	Rv1328	Phosphorylase is an important allosteric enzyme in carbohydrate metabolism. Enzymes from different sources differ in their regulatory mechanisms and in their natural substrates. However, all known phosphorylases share catalytic and structural properties [catalytic activity: {(1,4)-alpha-D-glucosyl}(N) + phosphate = {(1,4)-alpha-D-glucosyl}(N-1) + alpha-D-glucose 1-phosphate].	Probable glycogen phosphorylase GlgP	intermediary metabolism and respiration	essential	52
chaperone ClpB	MSMEG_0732	4.7767	92897.2	Rv0384c	Thought to be an ATPase subunit of an intracellular ATP-dependent protease. Seems to be regulated positively by sigh (Rv3223c product) and negatively by HSPR (Rv0353 product).	Probable endopeptidase ATP binding protein (chain B) ClpB (ClpB protein) (heat shock protein F84.1)	virulence, detoxification, adaptation	essential	53
proteasome beta subunit	MSMEG_3895	4.4268	29593.1	Rv2110c	Protein degradation	Proteasome beta subunit PrcB; assembles with alpha subunit PrcA.	intermediary metabolism and respiration	essential	53
phenylalanyl-tRNA synthetase, beta subunit	MSMEG_3777	4.5272	88650.4	Rv1650	Charging PHE-tRNA [catalytic activity: ATP + L-phenylalanine + tRNA(PHE) = AMP + diphosphate + L-phenylalanyl-tRNA(PHE)]	Probable phenylalanyl-tRNA synthetase, beta chain PheT	information pathways	essential	54
elongation factor G	LOCUS WP_081319411 701 aa	0	0						55
diaminopimelate decarboxylase	MSMEG_6197	5.5889	49103.2						57
UDP-galactopyranose mutase	MSMEG_6404	5.0219	47057.4	Rv3809c	Involved in lipopolysaccharide biosynthesis, in the conversion of UDP-galactopyranose into UDP-galactofuranose through a 2-keto intermediate [catalytic activity: UDP-D-galactopyranose = UDP-D-galacto-1,4-furanose].	UDP-galactopyranose mutase Glf (UDP-GALP mutase) (NAD+-flavin adenine dinucleotide-requiring enzyme)	cell wall and cell processes	non-essential	59
pyruvate synthase	MSMEG_4646	4.7074	69050.9	Rv2455c	Function unknown; probably involved in cellular metabolism.	Probable oxidoreductase (alpha subunit)	intermediary metabolism and respiration	non-essential	61
putative oxidoreductase YisS	MSMEG_4650	4.796	35394.6						61
antioxidant, AhpC/TSA family protein	MSMEG_4753	7.2513	17025.2	Rv2521	Putative antioxidant protein.	Probable bacterioferritin comigratory protein Bcp	virulence, detoxification, adaptation	non-essential	63
metallo-beta-lactamase family protein	MSMEG_1334	4.8468	26602.6	Rv0634c	Thought to be involved in glyoxal pathway. Thiolesterase that catalyses the hydrolysis of S-D-lactoyl-glutathione to form glutathione and D-lactic acid [catalytic activity: (S)-(2-hydroxyacyl)glutathione + H2O = glutathione + a 2-hydroxy acid anion].	Possible glyoxalase II (hydroxyacylglutathione hydrolase) (GLX II)	virulence, detoxification, adaptation	non-essential	64
Clp protease	MSMEG_4673	4.4575	21855.8	Rv2461c	CLP cleaves peptides in various proteins in a process that requires ATP hydrolysis. CLP may be responsible for a fairly general and central housekeeping function rather than for the degradation of specific substrates.	Probable ATP-dependent CLP protease proteolytic subunit 1 ClpP1 (endopeptidase CLP)	intermediary metabolism and respiration	essential	64
metal-dependent hydrolase of the beta-lactamase superfamily protein III	MSMEG_4902	4.5406	26979.3	Rv1339	Function unknown	Conserved protein	conserved hypotheticalsPrediction based on GO and InterPro: intermediary metabolism and respiration (See Mazandu and Mulder, 2012)	non-essential	64
conserved hypothetical protein	MSMEG_5225	4.1969	21891.2	Rv1109c	Function unknown	Conserved protein	conserved hypotheticalsPrediction based on GO and InterPro: information pathways (See Mazandu and Mulder, 2012)	non-essential	64
chorismate synthase	MSMEG_3030	5.085	41943.4	Rv2540c	Involved at the seventh step in the biosynthesis of chorismate within the biosynthesis of aromatic amino acids (the shikimate pathway) [catalytic activity: 5-O-(1-carboxyvinyl)-3-phosphoshikimate = chorismate + orthophosphate].	Probable chorismate synthase AroF (5-enolpyruvylshikimate-3-phosphate phospholyase)	intermediary metabolism and respiration	essential	66
oxidoreductase, zinc-binding dehydrogenase family protein	MSMEG_0127	4.969	37357.6	Rv0162c	Dehydrogeneses a alcohol (OXIDO-reduction) [catalytic activity: an alcohol + NAD+ = an aldehyde or ketone + NADH].	Probable zinc-type alcohol dehydrogenase (E subunit) AdhE1	intermediary metabolism and respiration	non-essential	67
cysteine desulfurase	MSMEG_3125	5.2482	43943.8	Rv1464	Catalyzes the removal of elemental sulfur and selenium atoms from L-cysteine, L-cystine, L-selenocysteine, and L-selenocystine to produce L-alanine	Probable cysteine desulfurase Csd	intermediary metabolism and respiration	essential	67
argininosuccinate synthase	MSMEG_3770	5.2024	43968.4	Rv1658	Arginine biosynthesis [catalytic activity: ATP + L-citrulline + L-aspartate = AMP + diphosphate + L-argininosuccinate]	Probable argininosuccinate synthase ArgG	intermediary metabolism and respiration	essential	68
acetyl-CoA acetyltransferase	MSMEG_5721	4.7887	42022.6	Rv0859	Function unknown, but involvement in lipid degradation.	Possible acyl-CoA thiolase FadA	lipid metabolism	non-essential	68
glycine dehydrogenase	MSMEG_3642	5.1114	100837	Rv1832	The glycine cleavage system catalyses the degradation of glycine. The P protein binds the alpha-amino group of glycine through its pyridoxal phosphate cofactor; CO(2) is released and the remaining methylamine moiety is then transferred to the lipoamide cofactor of the H protein [catalytic activity: glycine + lipoylprotein = S- aminomethyldihydrolipoylprotein + CO(2)]	Probable glycine dehydrogenase GcvB (glycine decarboxylase) (glycine cleavage system P-protein)	intermediary metabolism and respiration	essential	69
aminopeptidase N	MSMEG_4690	4.4206	94098.1	Rv2467	Aminopeptidase with broad substrate specificity to several peptides (could preferentially cleave leucine, arginine and lysine in peptide-bond-containing substrates).	Probable aminopeptidase N PepN (Lysyl aminopeptidase) (LYS-AP) (alanine aminopeptidase)	intermediary metabolism and respiration	non-essential	69
fatty acid desaturase	MSMEG_5773	4.8504	38454.3	Rv0824c	Catalyzes the principal conversion of saturated fatty acids to unsaturated fatty acids. Thought to convert stearoyl-ACP to oleoyl-ACP by introduction of a cis double bond between carbons delta-9 and delta-10 of the acyl chain [catalytic activity: stearoyl-[acyl-carrier protein] + AH2 + O2 = oleoyl-[acyl-carrier protein] + a + 2 H2O].	Probable acyl-[acyl-carrier protein] desaturase DesA1 (acyl-[ACP] desaturase) (stearoyl-ACP desaturase) (protein Des)	lipid metabolism	essential	69
IMP dehydrogenase family protein	MSMEG_1603	4.8913	39006.4	Rv3410c	Catalyses the first reaction unique to GMP biosynthesis [catalytic activity: inosine 5'-phosphate + NAD(+) + H(2)O = xanthosine 5'-phosphate + NADH].	Probable inosine-5'-monophosphate dehydrogenase GuaB3 (imp dehydrogenase) (inosinic acid dehydrogenase) (inosinate dehydrogenase) (imp oxidoreductase) (inosine-5'-monophosphate oxidoreductase) (IMPDH) (IMPD)	intermediary metabolism and respiration	essential	70
ketol-acid reductoisomerase	MSMEG_2374	4.6018	36421.3	Rv3001c	Involved in valine and isoleucine biosynthesis (at the second step) [catalytic activity: (R)-2,3-dihydroxy-3-methylbutanoate + NADP(+) = (S)-2-hydroxy-2-methyl-3-oxobutanoate + NADPH].	Probable KETOL-acid reductoisomerase IlvC (acetohydroxy-acid isomeroreductase) (alpha-keto-beta-hydroxylacil reductoisomerase)	intermediary metabolism and respiration	essential	70
citrate synthase	MSMEG_5676	4.9566	40332.9	Rv0889c	Involved in tricarboxylic acid cycle (KREBS cycle) [catalytic activity: citrate + CoA = acetyl-CoA + H2O + oxaloacetate].	Probable citrate synthase II CitA	intermediary metabolism and respiration	non-essential	70
methionyl-tRNA formyltransferase	MSMEG_3064	6.406	33007.6	Rv1406	Modify the free amino group of the aminoacyl moiety of methionyl-tRNA(fMet). The formyl group appears to play a dual role in the initiator identity of N-formylmethionyl-tRNA by:(I) promoting its recognition by IF2 and (II) impairing its binding to EFTU-GTP. [catalytic activity: 10-formyltetrahydrofolate + L-methionyl-tRNA + H(2)O = tetrahydrofolate + N-formylmethionyl-tRNA]	Probable methionyl-tRNA formyltransferase Fmt	information pathways	essential	71
conserved hypothetical protein	MSMEG_3955	6.5748	36069.8	Rv3131	Function unknown	Conserved protein	conserved hypotheticals	essential	71
GTP-binding protein Era	MSMEG_4493	6.0692	33177.1	Rv2364c	Binds both GDP and GTP. Has an intrinsic GTPase activity and is essential for cell growth.	Probable GTP-binding protein Era	intermediary metabolism and respiration	essential	71
sigma factor SigB	MSMEG_2752	6.0286	36068.9	Rv2710	The sigma factor is an initiation factor that promotes attachment of the RNA polymerase to specific initiation sites and then is released. May control the regulons of stationary phase and general stress resistance. Seems to be regulated by sigh (Rv3223c product) and SIGE (Rv1221 product). Seems to regulate KATG|Rv1908c and the heat-shock response.	RNA polymerase sigma factor SigB	Information pathways	essential	72
2-dehydropantoate 2-reductase	MSMEG_2919	6.3441	35054.5						72
MmcI protein	MSMEG_6907	4.7388	28375.6	Rv0044c	Function unknown; probably involved in cellular metabolism.	Possible oxidoreductase	intermediary metabolism and respiration	non-essential	75
propionyl-CoA carboxylase beta chain	MSMEG_1813	4.7828	58427.2	Rv3280	Key enzyme in the catabolic pathway of odd-chain fatty acids, isoleucine, threonine, methionine, and valine [catalytic activity: ATP + propionyl-CoA + CO(2) + H(2)O = ADP + orthophosphate + methylmalonyl-CoA.]	Probable propionyl-CoA carboxylase beta chain 5 AccD5 (pccase) (propanoyl-CoA:carbon dioxide ligase)	lipid metabolism	essential	76
lysyl-tRNA synthetase	MSMEG_6094	4.7775	56871.2	Rv3598c	Involved in translation [catalytic activity: ATP + L-lysine + tRNA(LYS) = AMP + pyrophosphate + L-lysyl-tRNA(LYS)].	Lysyl-tRNA synthetase 1 LysS (lysine--tRNA ligase 1) (LysRS 1) (lysine translase)	information pathways	essential	76
binding protein	MSMEG_5664	4.3423	12901.5						77
3-methyl-2-oxobutanoate hydroxymethyltransferase	MSMEG_4298	5.331	30059	Rv2225	Involved in pantothenate biosynthesis.	3-methyl-2-oxobutanoate hydroxymethyltransferase PanB	intermediary metabolism and respiration	essential	78
ABC-type transport system periplasmic substrate-binding protein	MSMEG_1216	4.3717	44534.9						79
DNA-binding response regulator	MSMEG_5488	4.8102	25774.3	Rv0981	Regulator part of a two component regulatory system (MPRAB system)	Mycobacterial persistence regulator MRPA (two component response transcriptional regulatory protein)	regulatory proteins	non-essential	80
acetylglutamate kinase	MSMEG_3774	4.8622	30658.2	Rv1654	Arginine biosynthesis (second step) [catalytic activity: ATP + N-acetyl-L-glutamate = ADP + N-acetyl-L-glutamate 5-phosphate]	Probable acetylglutamate kinase ArgB	intermediary metabolism and respiration	essential	81
alanyl-tRNA synthetase	MSMEG_3025	4.9695	96782.8	Rv2555c	Involved in translation mechanism [catalytic activity: ATP + L-alanine + tRNA(ala) = AMP + pyrophosphate + L-alanyl-tRNA (ala)].	Probable alanyl-tRNA synthetase AlaS (alanine--tRNA ligase) (alanine translase) (ALARS)	information pathways	essential	82
valyl-tRNA synthetase	MSMEG_4630	4.9337	96758.7	Rv2448c	Involved in translation mechanisms [catalyic activity: ATP + L-valine + tRNA(val) = AMP + diphosphate + L-valyl-tRNA(val)].	Probable valyl-tRNA synthase protein ValS (valyl-tRNA synthetase) (valine--tRNA ligase) (valine translase)	information pathways	essential	82
anthranilate synthase component I	MSMEG_3217	4.6425	56311.2	Rv1609	Involved in tryptophan biosynthesis pathway (at the first step). Supposed tetramer of two components I and two components II: component I (Rv1609|trpE) catalyzes the formation of anthranilate using ammonia rather than glutamine, whereas component II (Rv0013|trpG) provides glutamine amidotransferase activity [catalytic activity: chorismate + L-glutamine = anthranilate + pyruvate + L-glutamate].	Anthranilate synthase component I TrpE (glutamine amidotransferase)	intermediary metabolism and respiration	essential	83
indole-3-pyruvate decarboxylase	MSMEG_5735	4.6458	58901.7	Rv0853c	Possible indole-3-pyruvate decarboxylase; EC 4.1.1.74 [catalytic activity: 3-(indol-3-YL)pyruvate = 2-(indol-3-YL)acetaldehyde + CO2], or possible pyruvate decarboxylase; EC 4.1.1.1 [catalytic activity: a 2-oxo acid = an aldehyde + CO2].	Probable pyruvate or indole-3-pyruvate decarboxylase Pdc	intermediary metabolism and respiration	non-essential	83
conserved hypothetical protein	MSMEG_0703	6.2823	22432.7	Rv1929c	Function unknown	Conserved hypothetical protein	conserved hypotheticals	non-essential	84
glutamine-hydrolyzing GMP synthase	MSMEG_1610	4.7185	55814.9	Rv3396c	Involved in GMP biosynthesis [catalytic activity: ATP + xanthosine 5'-phosphate + L-glutamine + H(2)O = AMP + pyrophosphate + GMP + L-glutamate].	Probable GMP synthase [glutamine-hydrolyzing] GuaA (glutamine amidotransferase) (GMP synthetase)	intermediary metabolism and respiration	essential	84
acetyl-coenzyme A synthetase	MSMEG_6179	7.0843	99957	Rv3667	Activates acetate to acetyl-coenzyme A [catalytic activity: ATP + acetate + CoA = AMP + pyrophosphate + acetyl-CoA].	Acetyl-coenzyme A synthetase Acs (acetate--CoA ligase) (acetyl-CoA synthetase) (acetyl-CoA synthase) (acyl-activating enzyme) (acetate thiokinase) (acetyl-activating enzyme) (acetate--coenzyme A ligase) (acetyl-coenzyme A synthase)	lipid metabolism	non-essential	85
argininosuccinate lyase	MSMEG_3769	4.77	49743.9	Rv1659	Arginine biosynthesis (last step) [catalytic activity: N-(L-arginino)succinate = fumarate + L- arginine]	Probable argininosuccinate lyase ArgH	intermediary metabolism and respiration	essential	87
UDP-N-acetylmuramoyl-tripeptide--D-alanyl-D- alanine ligase	MSMEG_4231	4.7914	51664.2	Rv2157c	Involved in cell wall formation; peptidoglycan biosynthesis.	Probable UDP-N-acetylmuramoylalanyl-D-glutamyl-2,6-diaminopimelate-D-alanyl-D-alanyl ligase MurF	cell wall and cell processes	essential	87
fructose-1,6-bisphosphatase, class II	MSMEG_5239	4.6739	35866.6	Rv1099c	Involved in gluconeogenesis [catalytic activity: fructose-1,6-bisphosphate + H2O = D-fructose-6-phosphate + phosphate]	Fructose 1,6-bisphosphatase GlpX	intermediary metabolism and respiration	non-essential	88
acyl-CoA dehydrogenase domain protein	MSMEG_6511	4.6461	42489.2						88
ribose 5-phosphate isomerase	MSMEG_4684	4.8379	16961.9	Rv2465c	Interconverts ribose-5-phosphate and ribulose-5-phosphate	Ribose-5-phosphate isomerase	intermediary metabolism and respiration	non-essential	90
polyphosphate kinase	MSMEG_2391	5.6948	82056.9	Rv2984	Catalyzes the reversible transfer of the terminal phosphate of ATP to form a long-chain polyphosphate (polyp) [catalytic activity: ATP + {phosphate}(N) = ADP + {phosphate}(N+1)]. Likely involved in MPRAB-SIGE-rel signalling and the stringent response.	Polyphosphate kinase PPK (polyphosphoric acid kinase) (ATP-polyphosphate phosphotransferase)	intermediary metabolism and respiration	essential	91
piperideine-6-carboxylic acid dehydrogenase	MSMEG_1762	4.8268	54871.8	Rv3293	Involved in L-alpha-aminoadipic acid (L-AAA) biosynthesis (in the second step; the first step is promoted by lat enzyme.	Probable piperideine-6-carboxilic acid dehydrogenase Pcd (piperideine-6-carboxylate dehydrogenase)	intermediary metabolism and respiration	non-essential	92
mycothiol conjugate amidase Mca	MSMEG_5261	5.1127	32673.7	Rv1082	Mycothiol-dependent detoxification enzyme, involved in mycothiol biosynthesis.	Mycothiol conjugate amidase Mca (mycothiol S-conjugate amidase)	virulence, detoxification, adaptation	non-essential	92
methylmalonate-semialdehyde dehydrogenase	MSMEG_1498	5.2121	54303.4	Rv0753c	Plays a role in valine and pyrimidine metabolism. Binds fatty acyl-CoA [catalytic activity: 2-methyl-3-oxopropanoate + CoA + NAD+ = propanoyl-CoA + CO2 + NADH].	Probable methylmalonate-semialdehyde dehydrogenase MmsA (methylmalonic acid semialdehyde dehydrogenase) (MMSDH)	intermediary metabolism and respiration	non-essential	94
adenosylmethionine--8-amino-7-oxononanoate transaminase	MSMEG_2450	5.8534	49413.7						95
serine-threonine protein kinase	MSMEG_0028	4.956	66317.6	Rv0014c	Involved in signal transduction (via phosphorylation). Thought to regulate cell division/differentiation. Can phosphorylate the peptide substrate myelin basic protein (MBP) [catalytic activity: ATP + a protein = ADP + a phosphoprotein].	Transmembrane serine/threonine-protein kinase B PknB (protein kinase B) (STPK B)	regulatory proteins	essential	96
alkylhydroperoxidase, AhpD family protein	MSMEG_4890	4.6672	18836.4	Rv2429	Involved in oxidative stress response. LPDC|Rv0462, DLAT|Rv2215, AHPD|Rv2429, and AHPC|Rv2428 constitute an NADH-dependent peroxidase and peroxynitrite reductase that provides protection against oxidative stress.	Alkyl hydroperoxide reductase D protein AhpD (alkyl hydroperoxidase D)	virulence, detoxification, adaptation	non-essential	96
conserved hypothetical protein	MSMEG_4681	4.2156	27960.8						97
1-deoxy-D-xylulose-5-phosphate synthase	MSMEG_2776	6.0728	68035.1	Rv2682c	Involved in the deoxyxylulose-5-phosphate pathway (DXP) of isoprenoidbiosynthesis (at the first step), and in the biosynthetic pathway to thiamine and pyridoxol (at the first step). Catalyzes the acyloin condensation reaction between atoms 2 and 3 of pyruvate and glyceraldehyde 3-phosphate to yield 1-deoxy-D-xylulose-5-phosphate (DXP).	Probable 1-deoxy-D-xylulose 5-phosphate synthase Dxs1 (1-deoxyxylulose-5-phosphate synthase) (DXP synthase) (DXPS)	intermediary metabolism and respiration	essential	98
pyruvate carboxylase	MSMEG_2412	5.003	120781	Rv2967c	Involved in gluconeogenesis and lipogenesis. Pyruvate carboxylase catalyzes a 2-step reaction, involving the ATP-dependent carboxylation of the covalently attached biotin in the first step and the transfer of the carboxyl group to pyruvate in the second [catalytic activity: ATP + pyruvate + HCO(3)(-) = ADP + phosphate + oxaloacetate].	Probable pyruvate carboxylase Pca (pyruvic carboxylase)	intermediary metabolism and respiration	essential	99
lipoprotein, nlpa family protein	MSMEG_3058	4.4129	30577.2						99
ABC transporter, quaternary amine uptake transporter (QAT) family protein, substrate-binding protein	MSMEG_5054	4.5977	29156.9	Rv1244	Unknown	Probable lipoprotein LpqZ	cell wall and cell processes	non-essential	99
3-isopropylmalate dehydrogenase	MSMEG_2379	4.9725	35858.5	Rv2995c	Involved in leucine biosynthesis (at the third step) [catalytic activity: 3-carboxy-2-hydroxy-4-methylpentanoate + NAD(+) = 3-carboxy-4-methyl-2-oxopentanoate + NADH (the product decarboxylates to 4-methyl-2-oxopentanoate)].	Probable 3-isopropylmalate dehydrogenase LeuB (beta-IPM dehydrogenase) (IMDH) (3-IPM-DH)	intermediary metabolism and respiration	essential	100
metallo-beta-lactamase superfamily protein	MSMEG_2685	6.3473	59617.3	Rv2752c	Function unknown	Conserved hypothetical protein	conserved hypotheticalsPrediction based on GO and InterPro: intermediary metabolism and respiration (See Mazandu and Mulder, 2012)	essential	101
Sfp-type phosphopantetheinyl transferase	MSMEG_2648	4.95	23949.2	Rv2794c	Biosynthesis of fatty acids and lipids. Transfers the 4'-phosphopantetheine moiety from coenzyme A to a SER of acyl-carrier protein. Catalyzes the formation of holo-ACP, which mediates the transfer of acyl fatty-acid intermediates during the biosynthesis of fatty acids and lipids [catalytic activity: CoA + APO-[acyl-carrier protein] = adenosine 3',5'-bisphosphate + holo-[acyl-carrier protein] ].	Phosphopantetheinyl transferase PptT (CoA:APO-[ACP]pantetheinephosphotransferase) (CoA:APO-[acyl-carrier protein]pantetheinephosphotransferase)	lipid metabolism	essential	103
modulator of DNA gyrase	MSMEG_4464	4.611	54511.7	Rv2315c	Function unknown	Conserved protein	conserved hypotheticalsPrediction based on GO and InterPro: cell wall and cell processes (See Mazandu and Mulder, 2012)	non-essential	103
5-methyltetrahydropteroyltriglutamate-- homocysteine S-methyltransferase	MSMEG_6638	4.6517	83059	Rv1133c	Catalyzes the transfer of a methyl group from 5-methyltetrahydrofolate to homocysteine resulting in methionine formation (pathway: terminal step in the de novo biosynthesis of methionine) [catalytic activity: 5-methyltetrahydropteroyltri-L-glutamate + L- homocysteine = tetrahydropteroyltri-L-glutamate + L-methionine.]	Probable 5-methyltetrahydropteroyltriglutamate--homocysteine methyltransferase MetE (methionine synthase, vitamin-B12 independent isozyme)	intermediary metabolism and respiration	essential	106
transcriptional regulator, IclR family protein, putative	MSMEG_3335	5.7945	28472.3						107
hypothetical protein	MSMEG_3545	7.4073	20780						107
6-phosphogluconolactonase	MSMEG_3099	4.3976	25586.5	Rv1445c	Involved in pentose phosphate pathway. Hydrolysis of 6-phosphogluconolactone to 6- phosphogluconate. [catalytic activity: 6-phospho-D-glucono-1,5-lactone + H(2)O = 6- phospho-D-gluconate]	Probable 6-phosphogluconolactonase DevB (6PGL)	intermediary metabolism and respiration	non-essential	108
phosphoribosylaminoimidazole-succinocarboxamide synthase	MSMEG_5841	4.5522	33101.1	Rv0780	Involved in de novo purine biosynthesis (at the seventh step) [catalytic activity: ATP + 1-(5-phosphoribosyl)-4-carboxy-5-aminoimidazole + L-aspartate = ADP + phosphate + 1-(5-phosphoribosyl)-4-(N-succino-carboxamide)-5-aminoimidazole].	Phosphoribosylaminoimidazole- succinocarboxamide synthase PurC (SAICAR synthetase)	intermediary metabolism and respiration	essential	109
ElaA protein	MSMEG_2614	5.2984	17772.2	Rv2851c	Acetylation, substrate unknown	GCN5-related N-acetyltransferase	intermediary metabolism and respiration	non-essential	112
helix-turn-helix motif	MSMEG_5243	5.1802	16162.2						112
putative acyl-CoA dehydrogenase	MSMEG_2080	5.0011	43507.4	Rv3140	Function unknown, but involved in lipid degradation.	Probable acyl-CoA dehydrogenase FadE23	lipid metabolism	essential	113
aspartyl aminopeptidase	MSMEG_5828	5.2284	44879.3	Rv0800	Function unknown; possibly hydrolyzes peptides and/or proteins.	Probable aminopeptidase PepC	intermediary metabolism and respiration	non-essential	113
histidyl-tRNA synthetase	MSMEG_2976	4.8798	45663.6	Rv2580c	Involved in translation mechamism [catalytic activity: ATP + L-histidine + tRNA(his) = AMP + pyrophosphate + L-histidyl-tRNA(his)].	Probable histidyl-tRNA synthetase HisS (histidine--tRNA ligase) (HISRS) (histidine--translase)	information pathways	essential	114
glycine cleavage system T protein	MSMEG_4278	4.7659	38776.8	Rv2211c	The glycine cleavage system catalyzes the degradation of glycine [catalytic activity: (6S)-tetrahydrofolate + S-aminomethyldihydrolipoylprotein = (6R)-5,10-methylenetetrahydrofolate + NH3 + dihydrolipoylprotein].	Probable aminomethyltransferase GcvT (glycine cleavage system T protein)	intermediary metabolism and respiration	essential	114
acetyl-CoA acetyltransferase	MSMEG_6008	4.7764	40665	Rv3556c	Function unknown, but involved in lipid degradation [catalytic activity: 2 acetyl-CoA = CoA + acetoacetyl-CoA].	Probable acetyl-CoA acetyltransferase FadA6 (acetoacetyl-CoA thiolase)	lipid metabolism	non-essential	114
adenosine kinase	MSMEG_4270	4.3744	34854.1	Rv2202c	Adenosine phosphorylation	Adenosine kinase	intermediary metabolism and respiration	essential	117
peptidase S9, prolyl oligopeptidase	MSMEG_4633	4.5787	72390.6						117
1-pyrroline-5-carboxylate dehydrogenase	MSMEG_5119	5.6777	58433.4	Rv1187	Involved in the arginase pathway [catalytic activity: 1-pyrroline-5-carboxylate + NAD(+) + H(2)O = L-glutamate + NADH]	Probable pyrroline-5-carboxylate dehydrogenase RocA	intermediary metabolism and respiration	non-essential	118
L-asparaginase	MSMEG_3173	5.1409	32351.4	Rv1538c	Conversion of asparagine to aspartate [catalytic activity: L-asparagine + H(2)O = L-aspartate + NH(3).]	Probable L-aparaginase AnsA	intermediary metabolism and respiration	non-essential	119
glycogen debranching enzyme GlgX	MSMEG_3186	4.8618	80248.3	Rv1564c	Possibly involved in trehalose biosynthesis (protective effect). Mycobacteria can produce trehalose from glucose 6-phosphate and UDP-glucose (the OtsA-OtsB pathway) from glycogen-like alpha(1-->4)-linked glucose polymers (the TreY-TreZ pathway) and from maltose (the TreS pathway).	Probable maltooligosyltrehalose synthase TreX	virulence, detoxification, adaptation	essential	119
maltose/maltodextrin-binding protein	MSMEG_3266	4.882	52811.7						120
1,4-alpha-glucan branching enzyme	MSMEG_4918	5.469	82656.2	Rv1326c	Involved in glycogen biosynthesis (cytoplasmic polysaccharides) (third step) [catalytic activity: formation of 1,6-glucosidic linkages of glycogen].	1,4-alpha-glucan branching enzyme GlgB (glycogen branching enzyme)	intermediary metabolism and respiration	essential	120
secreted protein	MSMEG_2353	4.3127	25461.4						121
succinate dehydrogenase, flavoprotein subunit	MSMEG_1670	5.7804	64393.7	Rv3318	Involved in tricarboxylic acid cycle. Membrane-bound FAD-containing enzyme which is responsible for succinate interconversion [catalytic activity: succinate + acceptor = fumarate + reduced acceptor].	Probable succinate dehydrogenase (flavoprotein subunit) SdhA (succinic dehydrogenase) (fumarate reductase) (fumarate dehydrogenase) (fumaric hydrogenase)	intermediary metabolism and respiration	non-essential	122
2-C-methyl-D-erythritol 4-phosphate cytidylyltransferase	MSMEG_6076	5.0356	22377.6	Rv3582c	Involved in the deoxyxylulose-5-phosphate pathway (DXP) of isoprenoid biosynthesis (at the third step). Catalyzes the formation of 4-diphosphocytidyl-2C-methyl-D-erythritol (CDP-me) from CTP and 2C-methyl-D-erythritol 4-phosphate (MEP).	4-diphosphocytidyl-2C-methyl-D-erythritol synthase IspD (MEP cytidylyltransferase) (MCT)	intermediary metabolism and respiration	essential	122
glycyl-tRNA synthetase	MSMEG_4485	5.3925	52378.9	Rv2357c	Involved in translation mechanisms [catalytic activity: ATP + L-glycine + tRNA(GLY) = AMP + pyrophosphate + L-glycyl-tRNA(GLY)].	Probable glycyl-tRNA synthetase GlyS (glycine--tRNA ligase) (GLYRS)	information pathways	essential	123
dehydrogenase	MSMEG_5287	4.676	36165.4						123
phosphoserine aminotransferase, putative	MSMEG_5684	4.5143	39324.4	Rv0884c	Catalyzes the reversible interconversion of phosphoserine and 2-oxoglutarate to 3-phosphonooxypyruvate and glutamate. Require both in the major phosphorylated pathway of serine biosynthesis and in pyridoxine biosynthesis [catalytic activity: O-phospho-L-serine + 2-oxoglutarate = 3-phosphonooxypyruvate + L-glutamate].	Possible phosphoserine aminotransferase SerC (PSAT)	intermediary metabolism and respiration	essential	124
hydrolase	MSMEG_3810	4.5211	24631.4	Rv1637c	Function unknown	Conserved protein	conserved hypotheticalsPrediction based on GO and InterPro: intermediary metabolism and respiration (See Mazandu and Mulder, 2012)	non-essential	126
acyl-CoA synthase	MSMEG_6393	5.5158	68228.5	Rv3801c	Involved in the final steps of mycolic acid biosynthesis. Activates meromycolic acid into meromycoloyl-AMP and transfers the meromycolic acyl chains onto PKS13	Fatty-acid-AMP ligase FadD32 (fatty-acid-AMP synthetase) (fatty-acid-AMP synthase). Also shown to have acyl-ACP ligase activity.	lipid metabolism	essential	127
glycogen debranching enzyme GlgX	MSMEG_6507	4.4991	79519.7						129
conserved hypothetical protein	MSMEG_6329	5.2725	18765.1	Rv3755c	Function unknown	Conserved protein	conserved hypotheticalsPrediction based on GO and InterPro: cell wall and cell processes (See Mazandu and Mulder, 2012)	essential	130
bifunctional folylpolyglutamate synthase/dihydrofolate synthase	LOCUS WP_029104421 469 aa	0	0						131
ABC transporter oligopeptide binding protein	MSMEG_4385	4.5244	60086.6						131
cysteinyl-tRNA synthetase	MSMEG_6074	5.6914	52302.7	Rv3580c	Involved in translation [catalytic activity: ATP + L-cysteine + tRNA(CYS) = AMP + pyrophosphate + L-cysteinyl-tRNA(CYS)].	Cysteinyl-tRNA synthetase 1 CysS1 (cysteine--tRNA ligase 1) (CYSRS 1) (cysteine translase)	information pathways	essential	131
conserved hypothetical protein	MSMEG_1513	5.9505	30183.1						132
D-aminopeptidase	MSMEG_2092	4.7878	38243.1						132
putative oxidoreductase	MSMEG_2516	5.1651	32407.8	Rv2893	Function unknown; probably involved in cellular metabolism.	Possible oxidoreductase	intermediary metabolism and respiration	non-essential	132
alpha-amylase family protein	MSMEG_4696	4.395	56641.1	Rv2471	Involved in sugar metabolism (hydrolysis of terminal, non-reducing 1,4-linked D-glucose residues with release of D-glucose).	Probable alpha-glucosidase AglA (maltase) (glucoinvertase) (glucosidosucrase) (maltase-glucoamylase) (lysosomal alpha-glucosidase) (acid maltase)	intermediary metabolism and respiration	non-essential	133
trans-aconitate 2-methyltransferase	MSMEG_0629	4.8586	28504	Rv0294	Possibly catalyzes the S-adenosylmethionine monomethyl esterification of trans-aconitate at high affinity and of cis-aconitate, isocitrate, and citrate at lower velocities and affinities.	Probable trans-aconitate methyltransferase Tam	intermediary metabolism and respiration	non-essential	134
3-hydroxybutyryl-CoA dehydrogenase	MSMEG_0912	4.6786	30681.3	Rv0468	Butyrate/butanol-producing pathway [catalytic activity: (S)-3-hydroxybutanoyl-CoA + NADP+ = 3-acetoacetyl-CoA + NADPH]	3-hydroxybutyryl-CoA dehydrogenase FadB2 (beta-hydroxybutyryl-CoA dehydrogenase) (BHBD)	lipid metabolism	non-essential	134
LpqB protein	MSMEG_1876	4.8024	61398.1	Rv3244c	Unknown	Probable conserved lipoprotein LpqB	cell wall and cell processes	essential	135
anthranilate synthase component 2	MSMEG_0029	5.7215	23578.7	Rv0013	Possibly involved in biosynthesis of tryptophan (at the first step). Supposed tetramer of two components I and two components II: component I (Rv1609|trpE) catalyzes the formation of anthranilate using ammonia rather than glutamine, whereas component II (Rv0013|trpG) provides glutamine amidotransferase activity. Possibly participates in the tryptophan-dependent indole-3-acetic acid production [ca…	Possible anthranilate synthase component II TrpG (glutamine amidotransferase)	intermediary metabolism and respiration	essential	136
glutathione S-transferase	MSMEG_5695	5.1286	38290.9						136
nitroreductase family protein	MSMEG_6258	5.2905	21701.3						136
tRNA (5-methylaminomethyl-2-thiouridylate)-methyltransferase	MSMEG_2358	5.4529	37660.4	Rv3024c	Involved in translation mechanisms [catalytic activity: S-adenosyl-L-methionine + tRNA = S-adenosyl-L-homocysteine + tRNA containing 5-methylaminomethyl-2-thiouridylate].	Probable tRNA (5-methylaminomethyl-2-thiouridylate)-methyltransferase TrmU	information pathways	essential	137
methionine-S-sulfoxide reductase	MSMEG_6477	5.4991	19295.3	Rv0137c	Has an important function as a repair enzyme for proteins that have been inactivated by oxidation. Catalyzes the reversible oxidation-reduction of methionine sulfoxide in proteins to methionine [catalytic activity: protein L-methionine + oxidized thioredoxin + H2O = protein-L-methionine-(S)-S-oxide + reduced thioredoxin].	Probable peptide methionine sulfoxide reductase MsrA (protein-methionine-S-oxide reductase) (peptide met(O) reductase)	intermediary metabolism and respiration	non-essential	137
orotate phosphoribosyltransferase	MSMEG_6520	5.7661	20835.6						137
trehalose synthase-fused probable maltokinase	MSMEG_6514	4.3213	48800.2	Rv0127	Catalyzes the transfer of a phosphate group from ATP to maltose to produce maltose-1-phosphate [catalytic activity: ATP + maltose = ADP + maltose-1-phosphate]	Maltokinase Mak	virulence, detoxification, adaptation	essential	138
adenosine deaminase	MSMEG_1676	5.5626	39973.4	Rv3313c	Catalyzes hydrolytic deamination of adenosine and generates inosine [catalytic activity: adenosine + H(2)O = inosine + NH(3) (also may act on deoxyadenosine)].	Probable adenosine deaminase Add (adenosine aminohydrolase)	intermediary metabolism and respiration	essential	139
siderophore utilization protein	MSMEG_2511	4.8555	31285.3	Rv2895c	Thought to be involved in intracellular removal of iron from iron-mycobactin complex. Mycobactin is an iron-chelating compound involved in the transport of iron from the bacterial environment into the cell cytoplasm.	Possible mycobactin utilization protein ViuB	intermediary metabolism and respiration	non-essential	140
phosphoribosylformylglycinamidine synthase I	MSMEG_5831	4.5047	23768.9	Rv0788	Involved in de novo purine biosynthesis (at the fourth step) [catalytic activity: ATP + 5'-phosphoribosylformylglycinamide + L-glutamine + H2O = ADP + phosphate + 5'-phosphoribosylformylglycinamidine + L-glutamate].	Probable phosphoribosylformylglycinamidine synthase I PURG (FGAM synthase I)	intermediary metabolism and respiration	essential	142
delta-aminolevulinic acid dehydratase	MSMEG_0956	4.5658	34638.1	Rv0512	Involved in porphyrin and heme biosynthesis (at the second step) [catalytic activity: 2 5-aminolevulinate = porphobilinogen + 2 H2O].	Probable delta-aminolevulinic acid dehydratase HemB (porphobilinogen synthase) (ALAD) (ALADH)	intermediary metabolism and respiration	essential	143
dihydroxyacetone kinase, DhaK subunit	MSMEG_2123	4.4778	34580.3						143
D-isomer specific 2-hydroxyacid dehydrogenase	MSMEG_6126	4.5094	34813.3						143
putative acyl-CoA dehydrogenase	MSMEG_0531	5.3382	43892.6						144
arabitol-phosphate dehydrogenase	MSMEG_3265	5.2548	39356.2						144
alpha-methylacyl-CoA racemase, putative	MSMEG_5184	4.9205	39047.1	Rv1143	Required for bile acid synthesis and for catabolism of branched-chain fatty acids	Probable alpha-methylacyl-CoA racemase Mcr (2-methylacyl-CoA racemase) (2-arylpropionyl-CoA epimerase )	lipid metabolism	non-essential	144
glutaryl-CoA dehydrogenase	MSMEG_6686	5.1652	43049.7						144
fructose-bisphosphate aldolase, class II	MSMEG_0752	4.7803	36595.3	Rv0363c	Involved in glycolysis (at the sixth step) [catalytic activity: D-fructose 1,6-bisphosphate = glycerone phosphate + D-glyceraldehyde 3-phosphate].	Probable fructose-bisphosphate aldolase Fba	intermediary metabolism and respiration	essential	145
choloylglycine hydrolase, putative	MSMEG_5454	4.8136	35253.8						145
conserved hypothetical protein	MSMEG_2940	4.328	26765.7	Rv2603c	Function unknown	Highly conserved protein	conserved hypotheticalsPrediction based on GO and InterPro: intermediary metabolism and respiration (See Mazandu and Mulder, 2012)	non-essential	146
oxidoreductase	MSMEG_4971	4.3191	34993.1	Rv2781c	Function unknown; probably involved in cellular metabolism.	Possible alanine rich oxidoreductase	intermediary metabolism and respiration	non-essential	146
diol dehydratase reactivase subunit alpha	LOCUS WP_029104561 623 aa	0	0						147
conserved hypothetical protein	MSMEG_1475	8.871	35258						148
conserved hypothetical protein	MSMEG_0887	4.4806	20513.9						149
[NADP+] succinate-semialdehyde dehydrogenase	MSMEG_2488	4.4755	51245.6						151
MutT/nudix family protein	MSMEG_3745	4.3973	22432.1	Rv1700	NUDIX hydrolases catalyze the hydrolysis of a variety of nucleoside diphoshate derivatives	NUDIX hydrolase	information pathways	essential	152
amidohydrolase 3	MSMEG_3861	6.3128	55526.2	Rv2052c	Unknown	Conserved protein	conserved hypotheticals	non-essential	153
phytoene dehydrogenase	MSMEG_5667	6.4096	55154.2	Rv0897c	Function unknown; probably involved in cellular metabolism.	Probable oxidoreductase	intermediary metabolism and respiration	essential	153
acyl-CoA dehydrogenase	MSMEG_0108	5.2745	40480.6						154
uroporphyrinogen decarboxylase	MSMEG_2780	5.7499	37410	Rv2678c	Involved in porphyrin biosynthesis [catalytic activity: uroporphyrinogen III = coproporphyrinogen + 4 CO(2)].	Probable uroporphyrinogen decarboxylase HemE (uroporphyrinogen III decarboxylase) (URO-D) (UPD)	intermediary metabolism and respiration	essential	154
DNA gyrase, A subunit	MSMEG_0006	5.0199	93183	Rv0006	DNA gyrase negatively supercoils closed circular double-stranded DNA in an ATP-dependent manner and also catalyzes the interconversion of other topological isomers of double-stranded DNA rings, including catenanes and knotted rings [catalytic activity: ATP-dependent breakage, passage and rejoining of double-stranded DNA].	DNA gyrase (subunit A) GyrA (DNA topoisomerase (ATP-hydrolysing)) (DNA topoisomerase II) (type II DNA topoisomerase)	information pathways	essential	ND
oxidoreductase, zinc-binding dehydrogenase family protein	MSMEG_0097	4.5006	32573.3	Rv0149	Possibly binds NADP and acts through a one-electron transfer process. Quinones are supposed to be the best substrates. May act in the detoxification of xenobiotics [catalytic activity: NADPH + quinone = NADP+ + semiquinone]	Possible quinone oxidoreductase (NADPH:quinone oxidoreductase) (zeta-crystallin)	intermediary metabolism and respiration	non-essential	ND
oxidoreductase, FAD-binding	MSMEG_0301	4.5811	47138.8						ND
conserved hypothetical protein, putative	MSMEG_0441	4.2685	26511.7						ND
porphobilinogen deaminase	MSMEG_0953	4.3855	33259.6	Rv0510	Involved in porphyrin biosynthesis by the C5 pathway (at the fourth step). Tetrapolymerization of the monopyrrole PBG into the hydroxymethylbilane preuroporphyrinogen in several discrete steps [catalytic activity: 4 porphobilinogen + H2O = hydroxymethylbilane + 4 NH3].	Probable porphobilinogen deaminase HemC (PBG) (hydroxymethylbilane synthase) (HMBS) (pre-uroporphyrinogen synthase)	intermediary metabolism and respiration	essential	ND
hydrolase	MSMEG_1078	4.2131	24863.9						ND
HAD-superfamily protein hydrolase, subfamily protein IIA	MSMEG_2451	4.5066	27644.5						ND
gamma-glutamylisopropylamide synthetase	MSMEG_2595	4.6756	50428.7	Rv2860c	Involved in glutamine biosynthesis [catalytic activity: ATP + L-glutamate + NH(3) = ADP + glutamine + orthophosphate].	Probable glutamine synthetase GlnA4 (glutamine synthase) (GS-II)	intermediary metabolism and respiration	non-essential	ND
acyl-CoA thioesterase II	MSMEG_2938	6.0773	31780.7	Rv2605c	Function unknown; lipolytic enzyme involved in cellular metabolism. Can hydrolyze a broad range of acyl-CoA thioesters.	Probable acyl-CoA thioesterase II TesB2 (TEII)	lipid metabolism	non-essential	ND
methylmalonyl-CoA mutase, small subunit	MSMEG_3158	4.554	64865.6	Rv1492	Involved in propionic acid fermentation. Catalyzes the isomerization of succinyl-CoA to methylmalonyl-CoA during synthesis of propionate from tricarboxylic acid-cycle intermediates [catalytic activity: (R)-2-methyl-3-oxopropanoyl-CoA = succinyl- CoA]	Probable methylmalonyl-CoA mutase small subunit MutA (MCM)	lipid metabolism	non-essential	ND
sorbitol dehydrogenase	MSMEG_3605	4.6266	36005						ND
SpoOJ regulator protein	MSMEG_3743	6.3634	30150.6	Rv1708	Unknown; thought to be involved in cell process.	Putative initiation inhibitor protein	cell wall and cell processes	essential	ND
acetylornithine aminotransferase	MSMEG_3773	4.8405	39795.5	Rv1655	Arginine biosynthesis (fourth step) [catalytic activity: N2-acetyl-L-ornithine + 2-oxoglutarate = N-acetyl-L-glutamate 5-semialdehyde + L-glutamate]	Probable acetylornithine aminotransferase ArgD	intermediary metabolism and respiration	essential	ND
peptidase M20	MSMEG_4200	4.544	47855.8	Rv2141c	Unknown	Conserved protein	intermediary metabolism and respiration	non-essential	ND
UDP-N-acetylmuramoylalanine--D-glutamate ligase	MSMEG_4229	4.5239	49558.2	Rv2155c	Involved in cell wall formation; peptidoglycan biosynthesis.	Probable UDP-N-acetylmuramoylalanine-D-glutamate ligase MurD	cell wall and cell processes	essential	ND
transcription regulator AmtR	MSMEG_4300	6.365	24330.4						ND
saccharopine dehydrogenase	MSMEG_4632	6.068	43633.1	Rv2449c	Unknown	Conserved protein	conserved hypotheticals	non-essential	ND
D-oliose 4-ketoreductase	MSMEG_4652	4.8933	35241.7						ND
N-Acetyl-1-D-myo-Inosityl-2-Amino-2-Deoxy-alpha- D-Glucopyranoside Deacetylase MshB	MSMEG_5129	4.6569	30819.3	Rv1170	Involved in mycothiol biosynthesis. 1-D-myo-inosityl-2-acetamido-2-deoxy-alpha-D-glucopyranoside (GlcNAc-Ins) is converted to 1-D-myo-inosityl-2-amino-2-deoxy-alpha-D-glucopyranoside (GlcN-Ins) by this enzyme. Seems to possess weak mycothiol conjugate amidase activity but SHOWS substantial deacetylation activity with 1-D-myo-inosityl-2-acetamido-2-deoxy-alpha-D-glucopyranoside (GlcNAc-Ins), a hyp…	N-acetyl-1-D-myo-inosityl-2-amino-2-deoxy-alpha-D-glucopyranoside deacetylase MshB (GlcNAc-Ins deacetylase)	intermediary metabolism and respiration	non-essential	ND
2-isopropylmalate synthase	MSMEG_6271	4.5934	66058	Rv3710	Involved in leucine biosynthesis (at the first step). Catalyzes condensation of acetyl-CoA and 2-oxoisovalerate to form 2-isopropylmalate synthase [catalytic activity: 3-carboxy-3-hydroxy-4-methylpentanoate + CoA = acetyl-CoA + 3-methyl-2-oxobutanoate + H(2)O].	2-isopropylmalate synthase LeuA (alpha-isopropylmalate synthase) (alpha-IPM synthetase) (IPMS)	intermediary metabolism and respiration	essential	ND
trehalose synthase	MSMEG_6515	4.5602	68201.2	Rv0126	Involved in trehalose biosynthesis (protective effect). Converts maltose to trehalose. Mycobacteria can produce trehalose from glucose 6-phosphate and UDP-glucose (the OtsA-OtsB pathway) from glycogen-like alpha(1-->4)-linked glucose polymers (the TreY-TreZ pathway) and from maltose (the TreS pathway).	Trehalose synthase TreS	virulence, detoxification, adaptation	non-essential	ND
MaoC like domain protein	MSMEG_6754	4.8933	36926.6						ND
